# Supplementary material for: Comprehensive transcriptomics and proteomics analyses of pollinated and parthenocarpic litchi (Litchi chinensis Sonn.) fruits during early development
Source: Sci Rep. 2017 Jul 14;7:5401. doi: 10.1038/s41598-017-05724-z (PMC5511223; doi:10.1038/s41598-017-05724-z)
Supplement: Supplementary file 2 — Supplementary Dataset [file 41598_2017_5724_MOESM2_ESM.xlsx]

## Sheet: README
			README: Table 1. Differentially expressed genes in pollinated litchi fruit early development (compared to polLF1d). Table 2. Differentially expressed genes in parthenocarpic litchi fruit early development (compared to parLF1d). Table 3. Differentially expressed genes in pollinated litchi fruits compared to parthenocarpic litchi fruits during the development. Table 4. Differentially expressed prot…

## Sheet: Table 1
Table 1. Differentially expressed genes in pollinated litchi fruit early development (compared to polLF1d).
gene_id	polLF2d_vs_polLF1d		polLF4d_vs_polLF1d		polLF6d_vs_polLF1d		pro_id	description
	Log2FC	FDR	Log2FC	FDR	Log2FC	FDR
Litchi_GLEAN_10042637	0.409109	1	-2.59428	1.25e-07	-1.76989	0.000448894	PRF1_SOLLC	36.4 kDa proline-rich protein
Litchi_GLEAN_10046275	0.165765	1	3.33728	1.39e-11	2.3137	2.97e-06	EXTN3_ARATH	Extensin-3
Litchi_GLEAN_10055014	0.327971	1	-4.79763	3.51e-20	-2.94611	1.75e-09	FL3H_PETHY	Naringenin,2-oxoglutarate 3-dioxygenase
Litchi_GLEAN_10054277	-0.455269	1	-1.65578	0.000896199	-0.405913	0.58183	ASR2_SOLLC	Abscisic stress-ripening protein 2
Litchi_GLEAN_10014778	0.472863	1	-3.06242	4.94e-10	-2.68301	4.84e-08	GASAE_ARATH	Gibberellin-regulated protein 14
Litchi_GLEAN_10059205	0.261513	1	-4.22284	7.54e-16	-2.65641	9.03e-08	PDF1_ARATH	Protodermal factor 1
Litchi_GLEAN_10053316	0.384582	1	-2.94875	1.52e-09	-2.5102	2.79e-07	FLS_CITUN	Flavonol synthase/flavanone 3-hydroxylase
Litchi_GLEAN_10024039	0.440916	1	-4.98154	4.52e-21	-2.97767	1.34e-09	DFRA_PYRCO	Bifunctional dihydroflavonol 4-reductase/flavanone 4-reductase
Litchi_GLEAN_10061007	1.44147	0.434716	0.60092	0.430555	3.14149	9.75e-10	NCED1_PHAVU	9-cis-epoxycarotenoid dioxygenase NCED1, chloroplastic
Litchi_GLEAN_10014497	0.369609	1	-4.3155	6.03e-17	-2.98519	1.5e-09	CHSY_BETPN	Chalcone synthase
Litchi_GLEAN_10052959	0.0977418	1	0.836077	0.144321	2.20482	6.67e-06	TET8_ARATH	Tetraspanin-8
Litchi_GLEAN_10024099	0.710892	1	3.9354	2.66e-14	5.229	2.14e-22	TSJT1_TOBAC	Stem-specific protein TSJT1
Litchi_GLEAN_10002581	0.389498	1	3.99263	3.68e-15	1.32904	0.0160208	ASP_THECC	21 kDa seed protein
Litchi_GLEAN_10058183	0.235595	1	-3.50513	1.83e-12	-3.3621	1.28e-11	TCMO_HELTU	Trans-cinnamate 4-monooxygenase
Litchi_GLEAN_10035596	0.0133165	1	3.703	9.45e-14	3.7947	2.92e-14	CATA_AVIMR	Catalase
Litchi_GLEAN_10010606	-0.0602462	1	-5.01405	2.81e-19	-2.41917	1.43e-06	LTL1_ARATH	GDSL esterase/lipase LTL1
Litchi_GLEAN_10023978	0.230128	1	-3.1326	4.05e-10	-1.01437	0.0708512	INO1_SESIN	Inositol-3-phosphate synthase
Litchi_GLEAN_10021245	0.206631	1	-1.70694	0.00124857	-1.94945	0.000256818	Y4744_ARATH	Uncharacterized protein At4g06744
Litchi_GLEAN_10025986	0.0946666	1	-3.30387	3.44e-11	-2.4299	8.89e-07	XTH9_ARATH	Xyloglucan endotransglucosylase/hydrolase protein 9
Litchi_GLEAN_10050784	0.73858	1	1.46433	0.0124507	-1.17949	0.130065	CLPC_STAAW	ATP-dependent Clp protease ATP-binding subunit ClpC
Litchi_GLEAN_10007655	0.277638	1	-2.3743	1.13e-05	-1.51498	0.00717239	LRX2_ARATH	Leucine-rich repeat extensin-like protein 2
Litchi_GLEAN_10049013	-0.805614	1	-6.41955	2.03e-25	-7.71907	2.52e-29	ST14_SOLTU	STS14 protein
Litchi_GLEAN_10062165	0.05889	1	1.34893	0.00945386	0.598855	0.360258	RD21A_ARATH	Cysteine proteinase RD21a
Litchi_GLEAN_10051953	0.332042	1	0.845447	0.16509	1.1294	0.0486626	PLDA1_RICCO	Phospholipase D alpha 1
Litchi_GLEAN_10021576	-0.361947	1	-1.81266	0.000287881	-1.62622	0.00143352	RS43_ARATH	40S ribosomal protein S4-3
Litchi_GLEAN_10013469	-0.364292	1	-2.8379	1.77e-08	-1.40097	0.0082057	RD22_ARATH	Dehydration-responsive protein RD22
Litchi_GLEAN_10008198	0.191351	1	-1.75591	0.00222082	-1.48814	0.0123633	EFR3A_XENLA	Protein EFR3 homolog A
Litchi_GLEAN_10009088	-0.00779287	1	0.110431	0.960304	1.1287	0.0433874	C3H29_ARATH	Zinc finger CCCH domain-containing protein 29
Litchi_GLEAN_10056928	0.886264	1	1.16424	0.0304436	2.41364	9.14e-07	RAP24_ARATH	Ethylene-responsive transcription factor RAP2-4
Litchi_GLEAN_10030475	0.180419	1	-0.0583688	1	-1.51924	0.00333459	IAA9_ARATH	Auxin-responsive protein IAA9
Litchi_GLEAN_10003461	-0.269253	1	-1.26853	0.0181936	-1.25523	0.0210064	EF1A_MANES	Elongation factor 1-alpha
Litchi_GLEAN_10027014	-0.241284	1	1.22674	0.0195447	0.334649	0.684997	LAC14_ARATH	Laccase-14
Litchi_GLEAN_10034256	-0.308518	1	-3.36729	2.63e-10	-2.04162	9.63e-05	ALLD3_ACTDE	Allergen Act d 3
Litchi_GLEAN_10039644	0.371218	1	-3.64804	2.29e-12	-2.5015	7.66e-07	CHS1_CAMSI	Chalcone synthase 1
Litchi_GLEAN_10051018	-0.113735	1	-1.90588	0.000115548	-2.00729	5.27e-05	CALR_PRUAR	Calreticulin
Litchi_GLEAN_10032051	0.33259	1	-0.972866	0.170019	-1.54399	0.0188023	ACC1_ARATH	Acetyl-CoA carboxylase 1
Litchi_GLEAN_10042541	-0.0723864	1	2.62467	1.37e-07	2.14987	2.33e-05	SPE1_PEA	Arginine decarboxylase
Litchi_GLEAN_10048882	0.00778292	1	-3.58105	1.35e-11	-2.04914	7.09e-05	U20_HHV6Z	Glycoprotein U20
Litchi_GLEAN_10054661	-0.40799	1	-4.73788	1.76e-11	-2.04635	0.000495525	CER1_ARATH	Protein ECERIFERUM 1
Litchi_GLEAN_10030214	0.211904	1	-1.82721	0.000355539	-1.20617	0.0284047	METK1_POPTR	S-adenosylmethionine synthase 1
Litchi_GLEAN_10036325	0.247353	1	2.72932	3.8e-08	1.99946	9.87e-05	BLH1_ARATH	BEL1-like homeodomain protein 1
Litchi_GLEAN_10008745	0.353322	1	1.23711	0.0253171	0.622143	0.367666	LOX6_ARATH	Lipoxygenase 6, chloroplastic
Litchi_GLEAN_10046611	-0.231617	1	-2.36832	4.82e-06	-2.2462	1.78e-05	KCS10_ARATH	3-ketoacyl-CoA synthase 10
Litchi_GLEAN_10004559	0.208265	1	-2.34083	3.01e-06	-2.98405	4.38e-09	F3PH_PETHY	Flavonoid 3'-monooxygenase
Litchi_GLEAN_10026085	-0.0340967	1	-4.21743	6.58e-16	-1.77939	0.000436813	SYFB_ENCCU	Probable phenylalanine--tRNA ligase beta subunit
Litchi_GLEAN_10005388	0.0717721	1	-2.0884	8.61e-05	-2.82616	1.6e-07	PME3_CITSI	Pectinesterase 3
Litchi_GLEAN_10041979	1.65562	0.102478	3.73659	1.96e-13	4.84775	2.4e-20	NAC72_ARATH	NAC domain-containing protein 72
Litchi_GLEAN_10060493	-0.176039	1	-4.58078	1.51e-18	-1.96826	7.58e-05	ML423_ARATH	MLP-like protein 423
Litchi_GLEAN_10039723	0.34949	1	-3.11555	4.58e-06	-2.26087	0.000561219	ERECT_ARATH	LRR receptor-like serine/threonine-protein kinase ERECTA {ECO:0000303|PubMed:8624444}
Litchi_GLEAN_10039876	-0.108406	1	-2.22106	8.53e-06	-2.09425	3.44e-05	ORYA_ORYSJ	Oryzain alpha chain
Litchi_GLEAN_10055568	0.326225	1	0.961063	0.0861188	1.34037	0.0109505	PER12_ARATH	Peroxidase 12
Litchi_GLEAN_10018827	0.453562	1	-2.67735	1.43e-07	-1.87388	0.000295887	ACLB1_ORYSJ	ATP-citrate synthase beta chain protein 1
Litchi_GLEAN_10025895	-0.104923	1	-1.16181	0.034615	-1.69396	0.00124856	EF1A_ORYSJ	Elongation factor 1-alpha
Litchi_GLEAN_10025354	0.212925	1	-0.184779	0.869452	-2.57653	3.96e-07	OLP1_SOLLC	Osmotin-like protein
Litchi_GLEAN_10060079	0.051939	1	-3.55067	6.55e-09	-2.0223	0.000498635	PMEU1_SOLLC	Pectinesterase/pectinesterase inhibitor U1
Litchi_GLEAN_10024056	0.0714585	1	-3.94223	5.67e-14	-2.82133	2.36e-08	PRP1_ARATH	Proline-rich protein 1
Litchi_GLEAN_10056315	-0.00407275	1	-0.528093	0.43572	-1.11625	0.0462246	EF1A_MANES	Elongation factor 1-alpha
Litchi_GLEAN_10016021	0.083582	1	-3.92138	1.45e-13	-1.79449	0.000489738	GAPN_NICPL	NADP-dependent glyceraldehyde-3-phosphate dehydrogenase
Litchi_GLEAN_10029280	-0.165993	1	-3.6633	1.16e-11	-2.40504	3.92e-06	DIM_PEA	Delta(24)-sterol reductase
Litchi_GLEAN_10050062	0.0356371	1	-1.56336	0.0032536	-1.3354	0.014699	PER42_ARATH	Peroxidase 42
Litchi_GLEAN_10026865	-0.0563419	1	-4.37615	4.76e-17	-2.61709	1.16e-07	PRF1_SOLLC	36.4 kDa proline-rich protein
Litchi_GLEAN_10009610	0.349462	1	3.39652	7.37e-12	3.28094	3.72e-11	HPPD_ARATH	4-hydroxyphenylpyruvate dioxygenase
Litchi_GLEAN_10026659	0.919564	1	3.01389	1.91e-09	4.45403	6.87e-18	BAM1_ARATH	Beta-amylase 1, chloroplastic
Litchi_GLEAN_10007107	0.153288	1	-1.89843	0.00210786	-1.45265	0.0225137	AB11G_ARATH	ABC transporter G family member 11
Litchi_GLEAN_10033612	-0.353206	1	-1.18766	0.0268653	-1.02122	0.0689265	RS3A_CICAR	40S ribosomal protein S3a {ECO:0000255|HAMAP-Rule:MF_03122}
Litchi_GLEAN_10046542	0.383826	1	0.623825	0.337646	1.65511	0.00134129	TI10B_ARATH	Protein TIFY 10B
Litchi_GLEAN_10057782	-0.261712	1	-2.48475	1.04e-05	-1.30091	0.0292061	TBA_PRUDU	Tubulin alpha chain
Litchi_GLEAN_10035730	0.0878562	1	1.47697	0.0043514	1.63505	0.0014561	PIP12_ORYSJ	Probable aquaporin PIP1-2
Litchi_GLEAN_10015239	0.0884533	1	-1.02861	0.0746487	-1.1791	0.0382797	TBB1_LUPAL	Tubulin beta-1 chain
Litchi_GLEAN_10054331	-0.00435084	1	-2.15038	1.98e-05	-1.36748	0.0103456	LAR_DESUN	Leucoanthocyanidin reductase
Litchi_GLEAN_10022919	0.417785	1	0.978364	0.101193	1.58987	0.00326731	HSP74_ANOAL	Heat shock protein 70 B2
Litchi_GLEAN_10025492	0.137568	1	-1.82328	0.000371309	-1.57256	0.00278198	ATHB6_ARATH	Homeobox-leucine zipper protein ATHB-6
Litchi_GLEAN_10050115	1.56829	0.217552	3.11267	1.13e-09	3.62606	1.84e-12	BAM9_ARATH	Inactive beta-amylase 9
Litchi_GLEAN_10014033	0.300078	1	-6.18241	1.32e-27	-3.50107	1.92e-12	CFI3_ARATH	Probable chalcone--flavonone isomerase 3
Litchi_GLEAN_10039645	0.319868	1	-4.05644	1.8e-13	-2.48174	1.67e-06	CHS1_CAMSI	Chalcone synthase 1
Litchi_GLEAN_10007842	0.308354	1	-2.7339	2.51e-07	-2.14013	5.28e-05	ATOX1_ARATH	Copper transport protein ATX1
Litchi_GLEAN_10041015	0.0167333	1	-3.41155	2.42e-10	-2.04544	9.95e-05	TBB1_ORYSJ	Tubulin beta-1 chain
Litchi_GLEAN_10050590	1.40922	0.380657	1.69911	0.000883847	2.86167	6.91e-09	NAC2_ARATH	NAC domain-containing protein 2
Litchi_GLEAN_10065008	-0.179767	1	-1.23182	0.0248329	-0.92031	0.122757	CTL1_ARATH	Chitinase-like protein 1
Litchi_GLEAN_10022643	0.0167867	1	-2.25691	1.57e-05	-1.14391	0.0445027	YAB1_ARATH	Axial regulator YABBY 1
Litchi_GLEAN_10057508	0.313446	1	3.3727	6.54e-11	2.2932	1.71e-05	SUS2_PEA	Sucrose synthase 2
Litchi_GLEAN_10008475	0.124723	1	-3.83762	5.27e-14	-2.79396	1.72e-08	DYR_SCHPO	Dihydrofolate reductase
Litchi_GLEAN_10014924	-0.237675	1	1.18752	0.0239484	1.13749	0.0344853	MT2_MALDO	Metallothionein-like protein type 2
Litchi_GLEAN_10005359	0.148055	1	-1.32389	0.0146271	-1.4091	0.00964724	ALFC3_ARATH	Probable fructose-bisphosphate aldolase 3, chloroplastic
Litchi_GLEAN_10050066	0.620857	1	1.74609	0.00193851	3.72573	1.06e-12	CSC1_ARATH	Calcium permeable stress-gated cation channel 1
Litchi_GLEAN_10022051	-0.389245	1	-3.3042	4.03e-11	-2.53539	3.1e-07	ANXD4_ARATH	Annexin D4
Litchi_GLEAN_10060523	-1.62969	0.216318	-4.45038	2.55e-11	-4.59976	4.72e-11	XTH33_ARATH	Probable xyloglucan endotransglucosylase/hydrolase protein 33
Litchi_GLEAN_10054002	0.108833	1	2.51392	2.61e-07	0.936383	0.104271	YAI5_SCHPO	Uncharacterized protein C24B11.05
Litchi_GLEAN_10034499	-0.0718993	1	-1.47218	0.00554168	-1.09726	0.0534941	HSP7S_PEA	Stromal 70 kDa heat shock-related protein, chloroplastic
Litchi_GLEAN_10027701	0.237237	1	-3.63528	6.78e-11	-2.35279	1.02e-05	LAC14_ARATH	Laccase-14
Litchi_GLEAN_10026764	-0.343131	1	3.82485	1.06e-14	4.46039	1.13e-18	LEC_PARPC	Mannose/glucose-specific lectin
Litchi_GLEAN_10054374	0.0636043	1	-0.92557	0.142472	-1.80057	0.001691	XYL1_ARATH	Alpha-xylosidase 1
Litchi_GLEAN_10010600	0.202245	1	-4.19894	1.03e-15	-3.13209	4.77e-10	TLPH_ARATH	Thaumatin-like protein
Litchi_GLEAN_10024998	0.155547	1	-1.25733	0.0423179	-0.587406	0.453872	D6KL2_ARATH	Serine/threonine-protein kinase D6PKL2
Litchi_GLEAN_10014880	0.068957	1	-1.62715	0.00193851	-2.41834	3.36e-06	ALDOL_ORYSJ	Putative aldehyde oxidase-like protein
Litchi_GLEAN_10046686	-0.0453304	1	1.17286	0.0350577	1.34274	0.0142494	DNAJ2_ARATH	Chaperone protein dnaJ 2
Litchi_GLEAN_10041385	-0.0265671	1	-1.38792	0.00985348	-1.60831	0.00260085	ENO1_HEVBR	Enolase 1
Litchi_GLEAN_10051267	-0.224985	1	-1.20142	0.0370565	-0.582405	0.418976	GPAT8_ARATH	Probable glycerol-3-phosphate acyltransferase 8
Litchi_GLEAN_10025370	-0.0376721	1	-4.44696	8.01e-17	-2.19611	1.25e-05	H2A_EUPES	Histone H2A
Litchi_GLEAN_10017224	0.326973	1	3.06014	1.21e-09	2.8774	1.25e-08	EIN3_ARATH	Protein ETHYLENE INSENSITIVE 3
Litchi_GLEAN_10058261	-0.0815906	1	-2.52876	0.000232104	-1.85056	0.00509085	BGAL3_ARATH	Beta-galactosidase 3
Litchi_GLEAN_10064182	0.264583	1	-3.99978	5.29e-15	-2.51906	3.41e-07	CFI_CITSI	Chalcone--flavonone isomerase
Litchi_GLEAN_10059944	0.111128	1	-1.96785	7.67e-05	-2.46752	6.9e-07	BIP5_TOBAC	Luminal-binding protein 5
Litchi_GLEAN_10044264	0.0845327	1	1.69547	0.00162326	0.710605	0.326222	PMA3_NICPL	Plasma membrane ATPase 3
Litchi_GLEAN_10063160	-0.19524	1	-1.26464	0.025804	-1.52088	0.00668353	KPYC_SOYBN	Pyruvate kinase, cytosolic isozyme
Litchi_GLEAN_10004066	-0.0721339	1	-1.13518	0.0613928	-1.38583	0.0192376	CESA6_ARATH	Cellulose synthase A catalytic subunit 6 [UDP-forming]
Litchi_GLEAN_10060556	0.0117375	1	4.3051	3.3e-17	3.53431	1.78e-12	NRX1_ARATH	Probable nucleoredoxin 1
Litchi_GLEAN_10052940	0.11593	1	-1.51551	0.00314468	-1.3494	0.010657	TKPR1_ARATH	Tetraketide alpha-pyrone reductase 1
Litchi_GLEAN_10055091	-0.346199	1	-1.73812	0.000612916	-1.56749	0.0025327	RL7A_ORYSJ	60S ribosomal protein L7a
Litchi_GLEAN_10006625	-0.348033	1	-3.13709	8.19e-09	-1.74374	0.00128179	LECA_CASCR	Agglutinin
Litchi_GLEAN_10050044	0.229008	1	-1.63806	0.00153924	-1.31265	0.0151185	LGUL_BRAOG	Putative lactoylglutathione lyase
Litchi_GLEAN_10016247	0.287425	1	-2.37628	7.64e-06	-1.90195	0.000385794	AROF_TOBAC	Phospho-2-dehydro-3-deoxyheptonate aldolase 1, chloroplastic
Litchi_GLEAN_10020858	0.162546	1	1.85123	0.000443064	1.75208	0.00109018	EIN3_ARATH	Protein ETHYLENE INSENSITIVE 3
Litchi_GLEAN_10038176	0.0530734	1	-1.2115	0.0251195	-1.14494	0.0390754	ALF_ORYSJ	Fructose-bisphosphate aldolase cytoplasmic isozyme
Litchi_GLEAN_10057306	0.0665958	1	-1.82337	0.000267197	-1.10968	0.0425319	APX1_PEA	L-ascorbate peroxidase, cytosolic
Litchi_GLEAN_10011696	0.306642	1	-2.31819	6.19e-06	-2.43878	2.74e-06	E1311_ARATH	Glucan endo-1,3-beta-glucosidase 11
Litchi_GLEAN_10007453	-0.222988	1	-1.45593	0.00609877	-1.69965	0.00120288	RL5_CUCSA	60S ribosomal protein L5
Litchi_GLEAN_10042067	0.105619	1	1.86971	0.0172064	0.667247	0.692322	BIG_ARATH	Auxin transport protein BIG
Litchi_GLEAN_10009973	0.361445	1	-1.76512	0.000678544	-1.25354	0.0236075	YAB1_ARATH	Axial regulator YABBY 1
Litchi_GLEAN_10007805	0.175236	1	1.26453	0.0171123	1.55871	0.00244487	UBC10_ARATH	Ubiquitin-conjugating enzyme E2 10
Litchi_GLEAN_10019042	0.0459889	1	1.89618	0.000149526	1.56153	0.00259645	DCAM_CATRO	S-adenosylmethionine decarboxylase proenzyme
Litchi_GLEAN_10021002	-0.297479	1	2.09898	6.52e-05	1.31756	0.0256402	BGAL1_ARATH	Beta-galactosidase 1
Litchi_GLEAN_10024855	-0.33065	1	-4.32775	2.28e-15	-2.55775	5.06e-07	APG2_ARATH	GDSL esterase/lipase APG
Litchi_GLEAN_10015361	0.606883	1	1.61047	0.00186315	2.88322	6.36e-09	ZAT10_ARATH	Zinc finger protein ZAT10
Litchi_GLEAN_10010738	0.00186712	1	1.41429	0.0149003	0.681932	0.356951	EDR1_ARATH	Serine/threonine-protein kinase EDR1
Litchi_GLEAN_10032047	-0.203273	1	-2.8869	2.58e-08	-1.52749	0.00420281	DFC_ARATH	Protein DOWNSTREAM OF FLC
Litchi_GLEAN_10020954	0.782985	1	2.8407	1.3e-08	3.12653	4.92e-10	Y3081_ARATH	Uncharacterized protein At3g50808
Litchi_GLEAN_10012136	-0.166931	1	-2.71365	1.66e-07	-2.095	5.92e-05	RLA01_ARATH	60S acidic ribosomal protein P0-1
Litchi_GLEAN_10010403	0.112007	1	-0.368215	0.679877	-1.33173	0.0397058	PMA11_ARATH	ATPase 11, plasma membrane-type
Litchi_GLEAN_10043186	-0.632069	1	-1.12779	0.0454153	-3.67873	8.61e-11	DR100_ARATH	DNA-damage-repair/toleration protein DRT100
Litchi_GLEAN_10040050	0.284146	1	3.14176	4.42e-10	4.23461	1.76e-16	UBQ10_ARATH	Polyubiquitin 10
Litchi_GLEAN_10048920	-0.278929	1	-1.21291	0.0265266	-0.994529	0.0869495	ADT1_GOSHI	ADP,ATP carrier protein 1, mitochondrial
Litchi_GLEAN_10060078	0.000225307	1	2.94814	2.99e-08	1.98081	0.000450465	AASS_ARATH	Alpha-aminoadipic semialdehyde synthase
Litchi_GLEAN_10048458	0.182241	1	-2.96662	1.89e-07	-2.10897	0.000169396	TBB8_ARATH	Tubulin beta-8 chain
Litchi_GLEAN_10047014	0.701159	1	2.94171	5.61e-09	2.92596	7.62e-09	TRL11_ARATH	Thioredoxin-like 1-1, chloroplastic
Litchi_GLEAN_10003256	0.218645	1	-2.14512	1.45e-05	-1.34663	0.0105337	CYPH_CATRO	Peptidyl-prolyl cis-trans isomerase
Litchi_GLEAN_10041128	0.170496	1	2.37789	3.71e-06	3.10422	1.1e-09	WRK33_ARATH	Probable WRKY transcription factor 33
Litchi_GLEAN_10056306	-0.00493747	1	-1.12698	0.0461783	-1.47842	0.00680733	EF1A_MANES	Elongation factor 1-alpha
Litchi_GLEAN_10038935	-0.327397	1	-1.72107	0.000744153	-1.34087	0.0120635	R13A4_ARATH	60S ribosomal protein L13a-4
Litchi_GLEAN_10003238	0.10503	1	-3.91317	1.88e-13	-2.55139	5.6e-07	PDCB3_ARATH	PLASMODESMATA CALLOSE-BINDING PROTEIN 3
Litchi_GLEAN_10064938	-0.480431	1	-1.75509	0.000430838	-1.28806	0.0144537	RL362_ARATH	60S ribosomal protein L36-2
Litchi_GLEAN_10013659	-0.516844	1	-3.76617	1.66e-07	-5.80293	4.49e-10	21KD_DAUCA	21 kDa protein
Litchi_GLEAN_10030342	-0.120731	1	0.255062	0.795377	2.0676	5.27e-05	TLP_ACTDE	Thaumatin-like protein
Litchi_GLEAN_10005574	-0.235707	1	1.3517	0.00924507	0.317547	0.71378	C71A1_PERAE	Cytochrome P450 71A1
Litchi_GLEAN_10034722	-0.289747	1	-1.65255	0.00141959	-1.46434	0.00599956	RL3_ORYSJ	60S ribosomal protein L3
Litchi_GLEAN_10057567	-0.312492	1	-1.82993	0.000260513	-1.43859	0.00575152	RL23A_FRIAG	60S ribosomal protein L23A
Litchi_GLEAN_10013282	-0.277968	1	-1.46686	0.00468394	-1.06438	0.056648	RS8_MAIZE	40S ribosomal protein S8
Litchi_GLEAN_10033777	-0.00688669	1	0.66436	0.295998	1.35954	0.0102963	AHNK2_HUMAN	Protein AHNAK2
Litchi_GLEAN_10050283	0.00726687	1	2.32632	6.71e-06	1.57995	0.00437386	gi|568866898|ref|XP_006486783.1|	PREDICTED: neurogenic protein mastermind [Citrus sinensis]
Litchi_GLEAN_10020733	-1.00388	1	-7.02737	9.71e-15	-7.60872	1.98e-15	B3GT8_ARATH	Probable beta-1,3-galactosyltransferase 8
Litchi_GLEAN_10023834	-0.474727	1	-2.48857	5e-07	-2.14298	1.83e-05	H4_SOYBN	Histone H4
Litchi_GLEAN_10041407	-0.482824	1	-2.02832	4.28e-05	-1.35106	0.0101437	RL24_PRUAV	60S ribosomal protein L24
Litchi_GLEAN_10019929	0.5346	1	5.14491	3.6e-21	6.35445	3.79e-29	YAI5_SCHPO	Uncharacterized protein C24B11.05
Litchi_GLEAN_10057674	-0.209131	1	-1.6743	0.000990138	-1.45662	0.00543065	RL6_MESCR	60S ribosomal protein L6
Litchi_GLEAN_10015524	0.269022	1	-0.125321	0.95184	-2.38102	1.82e-05	PATL6_ARATH	Patellin-6
Litchi_GLEAN_10033141	0.480138	1	0.623897	0.414489	1.7644	0.00155171	CP74_LINUS	Allene oxide synthase, chloroplastic
Litchi_GLEAN_10003073	0.102862	1	-2.02213	0.000371309	-1.20774	0.0482884	TBA_PRUDU	Tubulin alpha chain
Litchi_GLEAN_10001502	-0.212604	1	-1.45013	0.00615701	-1.17928	0.034366	RSSA_CICAR	40S ribosomal protein SA {ECO:0000255|HAMAP-Rule:MF_03015}
Litchi_GLEAN_10062352	0.202697	1	-2.8646	4.97e-07	-1.98235	0.000424039	TBB2_ORYSJ	Tubulin beta-2 chain
Litchi_GLEAN_10060578	0.137127	1	-3.14485	1.7e-09	-1.93114	0.000204293	ACLA2_ARATH	ATP-citrate synthase alpha chain protein 2
Litchi_GLEAN_10000642	0.0401584	1	-1.19102	0.0254808	-0.919829	0.109311	G3PC2_ARATH	Glyceraldehyde-3-phosphate dehydrogenase GAPC2, cytosolic
Litchi_GLEAN_10036261	-0.00255518	1	1.80977	0.0110404	0.874714	0.422107	UPL1_ARATH	E3 ubiquitin-protein ligase UPL1
Litchi_GLEAN_10018550	-0.132916	1	-1.94585	0.00160762	-1.9174	0.0025162	BGAL5_ARATH	Beta-galactosidase 5
Litchi_GLEAN_10010083	-0.115138	1	-3.54898	1.76e-11	-2.46736	1.57e-06	GIF1_ARATH	GRF1-interacting factor 1
Litchi_GLEAN_10043492	0.568049	1	4.23683	2.66e-16	5.18374	2.11e-22	ERD15_ARATH	Protein EARLY RESPONSIVE TO DEHYDRATION 15
Litchi_GLEAN_10027703	0.186854	1	-3.88696	4.85e-13	-2.37828	3.36e-06	LAC9_ORYSJ	Putative laccase-9
Litchi_GLEAN_10051622	0.154754	1	2.29426	9.34e-05	2.11489	0.000486785	SPL1_ARATH	Squamosa promoter-binding-like protein 1
Litchi_GLEAN_10033838	0.812646	1	1.0413	0.0601243	2.35795	1.77e-06	B2_DAUCA	B2 protein
Litchi_GLEAN_10054370	-0.0725316	1	-0.807453	0.218965	-2.03414	0.000434344	PTR18_ARATH	Protein NRT1/ PTR FAMILY 3.1
Litchi_GLEAN_10022332	-0.0244684	1	-4.55845	2.23e-17	-1.73831	0.000668274	NLTP_MALDO	Non-specific lipid-transfer protein
Litchi_GLEAN_10060999	-0.295831	1	-2.97005	1.17e-08	-2.43683	2.53e-06	CSPL1_GOSHI	CASP-like protein F16
Litchi_GLEAN_10035171	0.246894	1	1.82108	0.0019228	0.865283	0.270526	MD15A_ARATH	Mediator of RNA polymerase II transcription subunit 15a
Litchi_GLEAN_10029844	-0.100673	1	1.49994	0.00455106	1.02344	0.0813884	IQD14_ARATH	Protein IQ-DOMAIN 14
Litchi_GLEAN_10044579	-0.560774	1	-4.50561	5.32e-07	-2.6555	0.000545585	AB13B_ARATH	ABC transporter B family member 13
Litchi_GLEAN_10005501	0.0857932	1	0.604043	0.339714	1.81691	0.00029776	RBS_FAGCR	Ribulose bisphosphate carboxylase small chain, chloroplastic
Litchi_GLEAN_10009701	0.016028	1	1.60729	0.0079183	0.971477	0.187449	TIC_ARATH	Protein TIME FOR COFFEE
Litchi_GLEAN_10044193	0.131834	1	-3.85379	7.14e-11	-2.50171	5.87e-06	GDL82_ARATH	GDSL esterase/lipase At5g45670
Litchi_GLEAN_10059517	0.25031	1	1.55581	0.00705433	1.5296	0.00823929	TM1L2_XENLA	TOM1-like protein 2
Litchi_GLEAN_10065100	0.331063	1	-2.46057	7.06e-06	-2.21965	6.04e-05	IAA27_ARATH	Auxin-responsive protein IAA27
Litchi_GLEAN_10000850	-0.385762	1	3.75516	3.76e-14	4.22804	4.85e-17	MIRA_SYNDU	Miraculin
Litchi_GLEAN_10002172	-0.504172	1	-4.59034	1.9e-09	-3.01428	4.63e-06	HHT1_ARATH	Omega-hydroxypalmitate O-feruloyl transferase
Litchi_GLEAN_10025616	-0.041436	1	1.86976	0.000746621	1.00699	0.142833	TPPII_ARATH	Tripeptidyl-peptidase 2
Litchi_GLEAN_10048432	0.0839593	1	-2.26398	5.48e-05	-2.20128	0.000125114	gi|641839047|gb|KDO57982.1|	hypothetical protein CISIN_1g012540mg [Citrus sinensis]
Litchi_GLEAN_10008214	0.194767	1	-1.66929	0.00219438	-1.08669	0.0654231	HMCS_ARATH	Hydroxymethylglutaryl-CoA synthase
Litchi_GLEAN_10007150	0.278398	1	-1.1581	0.0369588	-1.31399	0.0167963	HS90A_RABIT	Heat shock protein HSP 90-alpha
Litchi_GLEAN_10063093	-0.199431	1	-1.05513	0.0825754	-1.31896	0.0260568	TCPG_ARATH	T-complex protein 1 subunit gamma {ECO:0000303|PubMed:11599560}
Litchi_GLEAN_10006764	-0.454951	1	3.59385	3.19e-13	4.07055	4.31e-16	LECA_CASCR	Agglutinin
Litchi_GLEAN_10006376	-0.396856	1	-1.93937	0.000359407	-1.73116	0.00170401	NOP56_SCHPO	Nucleolar protein 56
Litchi_GLEAN_10015999	0.192796	1	1.49121	0.0178205	0.655078	0.448842	VCR_ARATH	Varicose-related protein
Litchi_GLEAN_10040011	-0.643046	1	-2.85784	5.78e-06	-3.12817	1.08e-06	AGT21_ARATH	Alanine--glyoxylate aminotransferase 2 homolog 1, mitochondrial
Litchi_GLEAN_10027123	0.297375	1	2.13769	4.82e-05	1.60417	0.00389997	AFB2_ARATH	Protein AUXIN SIGNALING F-BOX 2
Litchi_GLEAN_10056751	-0.44056	1	-1.84639	0.000255664	-1.51365	0.00364933	RL18A_CASSA	60S ribosomal protein L18a
Litchi_GLEAN_10063087	0.92909	1	-0.923198	0.748094	3.99311	2.43e-10	RFS5_ARATH	Probable galactinol--sucrose galactosyltransferase 5
Litchi_GLEAN_10006612	0.470347	1	-6.24004	1.04e-22	-2.95547	8.39e-09	LDOX_MALDO	Leucoanthocyanidin dioxygenase
Litchi_GLEAN_10048630	0.0149136	1	1.7534	0.00164249	0.389876	0.699183	ACO2M_ARATH	Aconitate hydratase 2, mitochondrial
Litchi_GLEAN_10042895	-0.284623	1	-5.88982	8.6e-23	-2.71822	6.87e-08	H32_TOBAC	Histone H3.2
Litchi_GLEAN_10054379	-0.357314	1	-3.71816	2.33e-10	-1.46938	0.00968304	KCS6_ARATH	3-ketoacyl-CoA synthase 6
Litchi_GLEAN_10044546	0.077189	1	1.65173	0.00135001	1.63507	0.00174287	NRX2_ORYSJ	Probable nucleoredoxin 2
Litchi_GLEAN_10048883	0.134513	1	-2.79226	0.000367063	-1.69216	0.0220042	TOP2_PEA	DNA topoisomerase 2
Litchi_GLEAN_10003333	-0.0679941	1	1.85188	0.000278202	-0.177951	0.904745	ASPG1_ARATH	Protein ASPARTIC PROTEASE IN GUARD CELL 1
Litchi_GLEAN_10026227	0.209277	1	0.603885	0.337473	1.29304	0.0138721	SUI11_ARATH	Protein translation factor SUI1 homolog 1
Litchi_GLEAN_10061385	-0.156905	1	-1.35781	0.010298	-1.34126	0.0124902	RS33_ARATH	40S ribosomal protein S3-3
Litchi_GLEAN_10013666	0.319908	1	-1.25462	0.0275479	-0.831347	0.195121	PHR2_ARATH	Blue-light photoreceptor PHR2
Litchi_GLEAN_10008269	-0.036752	1	-1.36631	0.0184668	-1.19699	0.0503799	LRX4_ARATH	Leucine-rich repeat extensin-like protein 4
Litchi_GLEAN_10035012	0.261044	1	-1.60171	0.00274648	-0.411394	0.599458	TIF6B_ARATH	Protein TIFY 6B
Litchi_GLEAN_10027588	-0.0052324	1	-0.902586	0.142374	-1.59882	0.0048439	HXB5B_TAKRU	Homeobox protein Hox-B5b
Litchi_GLEAN_10059310	-0.186113	1	1.43719	0.007683	0.90724	0.14654	CGS1_ARATH	Cystathionine gamma-synthase 1, chloroplastic {ECO:0000305}
Litchi_GLEAN_10055791	0.213682	1	-1.84159	0.0037409	-2.54125	0.000114766	BAME1_ARATH	Leucine-rich repeat receptor-like serine/threonine-protein kinase BAM1
Litchi_GLEAN_10046079	-0.0240765	1	-1.50463	0.0058754	-1.44483	0.00943058	ACT_GOSHI	Actin
Litchi_GLEAN_10024419	0.0875314	1	2.31228	9.47e-05	0.420969	0.758599	DEGP7_ARATH	Protease Do-like 7
Litchi_GLEAN_10010819	0.566352	1	-1.55274	0.0265297	-0.106908	0.995464	IQD31_ARATH	Protein IQ-DOMAIN 31
Litchi_GLEAN_10022663	0.462746	1	-1.34359	0.0188643	-1.19419	0.0446405	TKTC2_ARATH	Transketolase-2, chloroplastic
Litchi_GLEAN_10033787	0.672136	1	-1.87645	0.0350583	-0.911139	0.346813	GUN6_ARATH	Endoglucanase 6
Litchi_GLEAN_10009730	0.770266	1	1.7983	0.000754824	3.25202	2.21e-10	WRK41_ARATH	Probable WRKY transcription factor 41
Litchi_GLEAN_10061863	0.134466	1	1.62866	0.0152606	1.12719	0.150269	UPL3_ARATH	E3 ubiquitin-protein ligase UPL3
Litchi_GLEAN_10039786	-0.059681	1	2.0668	0.000191533	1.59441	0.00686287	ARFE_ARATH	Auxin response factor 5
Litchi_GLEAN_10054488	0.106855	1	-1.26905	0.0172402	-1.31746	0.0139368	CALX1_ARATH	Calnexin homolog 1
Litchi_GLEAN_10058043	-0.268614	1	2.43238	1.23e-06	0.782689	0.225418	BGAL8_ARATH	Beta-galactosidase 8
Litchi_GLEAN_10021229	-0.286349	1	3.44936	1.8e-12	3.96312	1.54e-15	LEC_PARPC	Mannose/glucose-specific lectin
Litchi_GLEAN_10026037	-0.318855	1	-2.04289	4.73e-05	-1.55344	0.00284981	RL40_NICSY	Ubiquitin-60S ribosomal protein L40
Litchi_GLEAN_10050287	-0.0188813	1	-2.69675	2.09e-07	-2.45148	2.41e-06	HSP7M_PHAVU	Heat shock 70 kDa protein, mitochondrial
Litchi_GLEAN_10027202	-0.0197642	1	2.76459	7.48e-08	1.64988	0.00286483	AL7B4_ARATH	Aldehyde dehydrogenase family 7 member B4
Litchi_GLEAN_10059302	0.346441	1	4.81557	1.97e-19	4.49487	1.88e-17	NC100_ARATH	NAC domain-containing protein 100
Litchi_GLEAN_10048959	0.655562	1	3.57706	2.56e-10	1.86317	0.00399133	ATB21_ARATH	Homeobox-leucine zipper protein ATHB-21
Litchi_GLEAN_10039317	0.0457859	1	1.86316	0.000616162	2.15178	6.65e-05	MFPA_BRANA	Glyoxysomal fatty acid beta-oxidation multifunctional protein MFP-a
Litchi_GLEAN_10045272	-0.346848	1	-1.95527	0.000167703	-1.71529	0.00115197	CPNB3_ARATH	Chaperonin 60 subunit beta 3, chloroplastic
Litchi_GLEAN_10031330	0.0820115	1	2.0614	5.07e-05	1.88887	0.000275497	7SB1_SOYBN	Basic 7S globulin
Litchi_GLEAN_10009972	-0.0773245	1	-3.5943	1.65e-09	-2.687	2.58e-06	SKU5_ARATH	Monocopper oxidase-like protein SKU5
Litchi_GLEAN_10033941	-0.654598	1	-5.27423	2.28e-14	-3.66286	1.56e-09	C86A2_ARATH	Cytochrome P450 86A2
Litchi_GLEAN_10044595	-0.0361738	1	-2.09619	2.99e-05	-2.58083	3.24e-07	ENPL_CATRO	Endoplasmin homolog
Litchi_GLEAN_10003315	-0.103647	1	0.475043	0.497932	2.12074	2.33e-05	CAF1I_ARATH	Probable CCR4-associated factor 1 homolog 9
Litchi_GLEAN_10028104	-0.075489	1	3.13599	2.2e-09	3.21553	8.03e-10	gi|568858906|ref|XP_006482984.1|	PREDICTED: uncharacterized protein LOC102622080 [Citrus sinensis]
Litchi_GLEAN_10050258	0.146336	1	2.69589	4.74e-06	3.20422	2.74e-08	IKU2_ARATH	Receptor-like protein kinase HAIKU2
Litchi_GLEAN_10059597	0.930228	1	1.2799	0.0177505	2.17711	1.42e-05	NAC2_ARATH	NAC domain-containing protein 2
Litchi_GLEAN_10011963	-0.07495	1	1.51183	0.0120212	1.05143	0.134163	SPL14_ARATH	Squamosa promoter-binding-like protein 14
Litchi_GLEAN_10032621	0.268666	1	-2.71843	2.35e-07	-2.99238	2.46e-08	PALY_POPTR	Phenylalanine ammonia-lyase
Litchi_GLEAN_10047551	0.186386	1	-4.47224	3.74e-14	-1.96632	0.000230202	EXPA1_ARATH	Expansin-A1
Litchi_GLEAN_10019103	-0.357831	1	-1.77807	0.000492386	-1.29759	0.0160208	RS6_ASPOF	40S ribosomal protein S6
Litchi_GLEAN_10022702	-0.221732	1	1.37301	0.0131947	1.05454	0.0803932	NINJA_TOBAC	Ninja-family protein mc410
Litchi_GLEAN_10056994	0.0466558	1	1.26358	0.025804	0.839013	0.195493	VSR1_ARATH	Vacuolar-sorting receptor 1
Litchi_GLEAN_10006715	-0.315525	1	-1.92245	0.000149445	-1.53547	0.0033106	RL132_BRANA	60S ribosomal protein L13-2
Litchi_GLEAN_10047601	0.119072	1	1.19348	0.0370228	0.54672	0.481637	PTR3_ARATH	Protein NRT1/ PTR FAMILY 5.2
Litchi_GLEAN_10013854	0.217839	1	1.13004	0.0919312	1.29925	0.0457827	SLK2_ARATH	Probable transcriptional regulator SLK2
Litchi_GLEAN_10057047	0.0613105	1	-1.56213	0.00534052	-1.73794	0.00219204	KPYC_SOYBN	Pyruvate kinase, cytosolic isozyme
Litchi_GLEAN_10045580	-0.426571	1	-1.48282	0.00411163	-1.12698	0.0411593	RL141_ARATH	60S ribosomal protein L14-1
Litchi_GLEAN_10016995	-0.0281591	1	-1.86057	0.000944577	-1.47571	0.011975	COBRA_ARATH	Protein COBRA
Litchi_GLEAN_10045570	0.0534259	1	3.47275	6.91e-11	2.85805	1.1e-07	FAO2_LOTJA	Long-chain-alcohol oxidase FAO2
Litchi_GLEAN_10005577	0.570692	1	1.10081	0.147411	1.92717	0.00234341	LOX31_SOLTU	Linoleate 13S-lipoxygenase 3-1, chloroplastic
Litchi_GLEAN_10043859	-0.363483	1	-1.34883	0.0767943	-2.26775	0.00309665	KCS17_ARATH	3-ketoacyl-CoA synthase 17
Litchi_GLEAN_10034213	-0.400076	1	2.32055	2.28e-05	2.80328	2.46e-07	EBF1_ARATH	EIN3-binding F-box protein 1
Litchi_GLEAN_10007180	0.675093	1	1.16547	0.0364908	1.36812	0.0126585	HAT5_ARATH	Homeobox-leucine zipper protein HAT5
Litchi_GLEAN_10022421	-0.124434	1	-3.58152	5.31e-09	-0.0365253	1	7OMT_PAPSO	(R,S)-reticuline 7-O-methyltransferase
Litchi_GLEAN_10016254	0.221283	1	1.15681	0.036429	0.666665	0.316851	1433_PEA	14-3-3-like protein
Litchi_GLEAN_10017217	-0.0477382	1	-1.80474	0.0497028	-1.7277	0.0625626	GYRA_NICBE	DNA gyrase subunit A, chloroplastic/mitochondrial
Litchi_GLEAN_10035435	0.182877	1	1.85295	0.000288647	2.16943	1.82e-05	R3HD1_HUMAN	R3H domain-containing protein 1
Litchi_GLEAN_10046673	0.205935	1	-1.71878	0.00263894	-1.89443	0.00115207	SPL8_ARATH	Squamosa promoter-binding-like protein 8
Litchi_GLEAN_10010462	-0.216849	1	-1.51053	0.00445334	-1.46416	0.00630489	NRP2_ARATH	NAP1-related protein 2
Litchi_GLEAN_10004120	-0.18313	1	-1.75171	0.000942513	-1.6526	0.00214768	GBLP_MEDSA	Guanine nucleotide-binding protein subunit beta-like protein
Litchi_GLEAN_10002245	0.409282	1	3.24159	1.87e-09	3.03121	2.2e-08	PDCD4_CHICK	Programmed cell death protein 4
Litchi_GLEAN_10053050	0.967857	1	3.25447	2.63e-09	3.38644	7.3e-10	EXOL2_ARATH	Protein EXORDIUM-like 2
Litchi_GLEAN_10021048	-0.209878	1	1.31613	0.0246738	1.12825	0.0745471	KC1_TOXGO	Casein kinase I
Litchi_GLEAN_10026222	0.364871	1	3.39882	9.57e-11	4.12771	6.79e-15	UBQ4_ARATH	Polyubiquitin 4
Litchi_GLEAN_10051019	0.25798	1	1.82173	0.000476514	1.83002	0.000516364	AVP_VIGRR	Pyrophosphate-energized vacuolar membrane proton pump
Litchi_GLEAN_10019839	0.691982	1	0.88506	0.16412	1.37542	0.015388	AGD11_ARATH	Probable ADP-ribosylation factor GTPase-activating protein AGD11
Litchi_GLEAN_10003703	0.0254065	1	-4.05998	2.09e-14	-2.89035	1.36e-08	VINSY_RAUSE	Vinorine synthase
Litchi_GLEAN_10013650	0.0298426	1	1.58365	0.00489164	1.51743	0.00863097	UBAP2_HUMAN	Ubiquitin-associated protein 2
Litchi_GLEAN_10044952	0.287424	1	1.47253	0.0134484	0.880513	0.217748	NST1_SCLS1	Stress response protein nst1
Litchi_GLEAN_10022206	-0.0134938	1	-1.40537	0.0137597	-0.582839	0.428308	CHAC2_CHICK	Putative glutathione-specific gamma-glutamylcyclotransferase 2 {ECO:0000250|UniProtKB:Q9BUX1}
Litchi_GLEAN_10057819	0.0920316	1	-1.81968	0.00381607	-1.3438	0.0480393	CSLCC_ARATH	Probable xyloglucan glycosyltransferase 12
Litchi_GLEAN_10007629	0.0302853	1	1.94192	0.000457898	2.00725	0.000313039	SEC_ARATH	Probable UDP-N-acetylglucosamine--peptide N-acetylglucosaminyltransferase SEC
Litchi_GLEAN_10010621	0.111207	1	1.61741	0.014581	0.72341	0.488715	TIC_ARATH	Protein TIME FOR COFFEE
Litchi_GLEAN_10049142	0.251248	1	-4.27867	1.17e-13	-2.7839	1.76e-07	BAN_ARATH	Anthocyanidin reductase
Litchi_GLEAN_10056636	0.0598944	1	1.64862	0.00143715	1.69805	0.00113394	CBSX3_ARATH	CBS domain-containing protein CBSX3, mitochondrial
Litchi_GLEAN_10062469	0.219564	1	-2.75268	2.33e-07	-1.57263	0.00392284	VRN1_ARATH	B3 domain-containing transcription factor VRN1
Litchi_GLEAN_10052545	-0.278671	1	-1.88521	0.00018986	-1.43194	0.00647374	RL211_ARATH	60S ribosomal protein L21-1
Litchi_GLEAN_10057294	-0.170651	1	-2.10677	0.000364254	-1.91352	0.00123327	ICR3_ARATH	Interactor of constitutive active ROPs 3
Litchi_GLEAN_10061393	0.603981	1	2.2733	1.82e-05	1.46289	0.0120466	TOLB_ROSDO	Protein TolB {ECO:0000255|HAMAP-Rule:MF_00671}
Litchi_GLEAN_10023191	0.252442	1	-1.1292	0.0430724	-1.1085	0.0512856	TSJT1_TOBAC	Stem-specific protein TSJT1
Litchi_GLEAN_10012691	-0.194077	1	1.47158	0.0228813	1.15024	0.11059	MANA_CANEN	Alpha-mannosidase {ECO:0000303|PubMed:4973951}
Litchi_GLEAN_10033937	0.201658	1	1.50711	0.00539378	0.917312	0.142833	PSA_ARATH	Puromycin-sensitive aminopeptidase
Litchi_GLEAN_10049918	-0.0681547	1	-1.11975	0.088933	-2.10269	0.00102247	POT2_ARATH	Potassium transporter 2
Litchi_GLEAN_10009086	0.129731	1	-1.55789	0.00932481	0.374529	0.672256	FAD3C_RICCO	Omega-3 fatty acid desaturase, chloroplastic
Litchi_GLEAN_10021946	-0.450586	1	-3.06634	6.91e-08	-0.989189	0.107376	HMG13_ARATH	High mobility group B protein 13
Litchi_GLEAN_10018733	0.411139	1	-1.26387	0.0434428	-1.1013	0.092105	IQD31_ARATH	Protein IQ-DOMAIN 31
Litchi_GLEAN_10019485	-0.308058	1	-1.09918	0.0492345	-0.988764	0.0892707	RL132_BRANA	60S ribosomal protein L13-2
Litchi_GLEAN_10021029	0.131049	1	1.38254	0.0212668	0.464283	0.638883	CLPC_PEA	Chaperone protein ClpC, chloroplastic
Litchi_GLEAN_10065071	0.267115	1	-1.78605	0.00858276	-2.87943	8.82e-05	FH2_ARATH	Formin-like protein 2
Litchi_GLEAN_10054608	-0.309208	1	-1.60329	0.00177839	-1.31089	0.0142975	NDK1_ARATH	Nucleoside diphosphate kinase 1
Litchi_GLEAN_10061846	0.103353	1	1.67815	0.00839451	1.08233	0.14894	MD26C_ARATH	Probable mediator of RNA polymerase II transcription subunit 26c
Litchi_GLEAN_10016027	-0.0796155	1	2.39325	1.61e-06	1.78429	0.000567533	CIPK6_ARATH	CBL-interacting serine/threonine-protein kinase 6
Litchi_GLEAN_10029441	0.194023	1	2.0347	6.42e-05	2.57923	2.77e-07	EF105_ARATH	Ethylene-responsive transcription factor ERF105
Litchi_GLEAN_10029291	-0.243873	1	-5.3302	9.34e-19	-2.53365	8.94e-07	H2AX_CICAR	Histone H2AX
Litchi_GLEAN_10045159	0.0223955	1	-1.52698	0.00322866	-1.28603	0.0167688	CYB5_TOBAC	Cytochrome b5
Litchi_GLEAN_10053057	-0.357193	1	-1.45205	0.00586653	-1.29678	0.0167522	RS6_ASPOF	40S ribosomal protein S6
Litchi_GLEAN_10056384	-0.481254	1	-1.85589	0.000256021	-1.48843	0.00460928	RL23_ARATH	60S ribosomal protein L23
Litchi_GLEAN_10036359	-0.0624791	1	-1.60375	0.00222012	-1.02346	0.0746487	BAS1B_ARATH	2-Cys peroxiredoxin BAS1-like, chloroplastic
Litchi_GLEAN_10034459	0.3529	1	-2.873	3.12e-05	-2.27914	0.000803478	RIR1_ARATH	Ribonucleoside-diphosphate reductase large subunit {ECO:0000303|PubMed:10542051}
Litchi_GLEAN_10013915	-0.2014	1	3.45729	2.83e-08	3.03648	2.09e-06	AB22G_ARATH	ABC transporter G family member 22
Litchi_GLEAN_10045661	0.233883	1	1.38596	0.00878774	0.0864834	0.996283	PLT5_ARATH	Polyol transporter 5
Litchi_GLEAN_10050285	-0.423625	1	0.669257	0.308639	1.29203	0.0189105	GTE7_ARATH	Transcription factor GTE7
Litchi_GLEAN_10026970	-0.139244	1	-4.15987	1.73e-12	-2.07675	0.000129676	DCR_ARATH	BAHD acyltransferase DCR
Litchi_GLEAN_10062437	0.445633	1	-2.19278	9.02e-05	-2.093	0.000190213	ZG20_XENLA	Gastrula zinc finger protein xFG20-1
Litchi_GLEAN_10054240	0.11061	1	1.34277	0.0220729	0.707097	0.334196	GIGAN_ARATH	Protein GIGANTEA
Litchi_GLEAN_10050008	-0.00911518	1	2.0503	0.000135978	1.19259	0.0563126	AVP_VIGRR	Pyrophosphate-energized vacuolar membrane proton pump
Litchi_GLEAN_10003942	-0.607366	1	-0.904862	0.121656	-2.59914	5.57e-07	BABL_ARATH	Basic blue protein
Litchi_GLEAN_10048498	0.118636	1	-1.24292	0.0358508	0.805387	0.198549	PIP11_ORYSJ	Aquaporin PIP1-1
Litchi_GLEAN_10039662	-0.124794	1	-1.63729	0.0150865	-1.31985	0.0621072	PLY15_ARATH	Probable pectate lyase 15
Litchi_GLEAN_10043032	-0.122231	1	2.66437	6.69e-06	2.12437	0.000788993	AHK3_ARATH	Histidine kinase 3
Litchi_GLEAN_10050537	0.0894539	1	-1.36748	0.0239365	-2.22074	0.000274416	C77A3_SOYBN	Cytochrome P450 77A3
Litchi_GLEAN_10035921	0.0412173	1	-1.14524	0.0523714	-1.44717	0.012372	PFPB_RICCO	Pyrophosphate--fructose 6-phosphate 1-phosphotransferase subunit beta {ECO:0000255|HAMAP-Rule:MF_03185}
Litchi_GLEAN_10051282	0.0429233	1	1.79269	0.0137257	0.896605	0.450315	MED12_ARATH	Mediator of RNA polymerase II transcription subunit 12
Litchi_GLEAN_10025035	-0.188452	1	-1.61678	0.00256137	-1.52186	0.00518933	MDHM1_ARATH	Malate dehydrogenase 1, mitochondrial
Litchi_GLEAN_10034522	0.254407	1	1.18472	0.0460508	0.304494	0.786018	D6KL2_ARATH	Serine/threonine-protein kinase D6PKL2
Litchi_GLEAN_10060047	-0.123162	1	1.80434	0.000722371	1.67047	0.00213471	CID7_ARATH	Polyadenylate-binding protein-interacting protein 7
Litchi_GLEAN_10023200	0.107496	1	-4.33583	8.88e-15	-1.93553	0.000200018	H2AV1_ARATH	Histone H2A variant 1
Litchi_GLEAN_10012832	0.168917	1	1.68711	0.00591391	1.37003	0.039751	ATAD1_MOUSE	ATPase family AAA domain-containing protein 1
Litchi_GLEAN_10006097	0.0148436	1	1.5255	0.0451726	1.08513	0.218042	CALSA_ARATH	Callose synthase 10
Litchi_GLEAN_10010700	-0.165624	1	2.97506	2.57e-09	2.16076	2.26e-05	D14_ARATH	Probable strigolactone esterase D14 homolog
Litchi_GLEAN_10048582	0.518216	1	-2.96148	4.34e-06	-1.27053	0.0456427	C74B2_ARATH	Linolenate hydroperoxide lyase, chloroplastic {ECO:0000305|PubMed:9701595}
Litchi_GLEAN_10060610	-0.0482972	1	-1.72305	0.000809107	-1.33754	0.0128168	R27A3_ARATH	60S ribosomal protein L27a-3
Litchi_GLEAN_10006282	-0.130791	1	-1.67267	0.00286072	-1.63305	0.00423975	UMP1_ARATH	Uncharacterized protein At3g15000, mitochondrial
Litchi_GLEAN_10028966	-0.0257169	1	1.21019	0.0274006	0.65597	0.326712	CATB_MACFA	Cathepsin B
Litchi_GLEAN_10039348	-0.357992	1	-1.56231	0.00275577	-1.65479	0.00155884	RL192_ARATH	60S ribosomal protein L19-2
Litchi_GLEAN_10023198	0.0448157	1	-3.30916	4.93e-05	-2.18815	0.00512269	LNG1_ARATH	Protein LONGIFOLIA 1
Litchi_GLEAN_10054482	0.45609	1	1.82654	0.000332917	1.42402	0.00818342	CCNB_SPISO	G2/mitotic-specific cyclin-B
Litchi_GLEAN_10032997	-0.353468	1	4.60601	5.88e-19	4.52272	2.06e-18	TSJT1_TOBAC	Stem-specific protein TSJT1
Litchi_GLEAN_10005763	-0.0427724	1	-3.99694	3.68e-12	-0.834669	0.182537	PXMP2_BOVIN	Peroxisomal membrane protein 2
Litchi_GLEAN_10046663	-0.0298625	1	2.5603	0.000571673	1.73763	0.0588124	CNOT1_MOUSE	CCR4-NOT transcription complex subunit 1
Litchi_GLEAN_10008728	0.194241	1	-0.579341	0.522972	-1.63394	0.025526	Y103_SYNY3	Uncharacterized protein sll0103
Litchi_GLEAN_10019945	-0.0477408	1	-0.27078	0.770884	-1.21372	0.0392183	U88A1_ARATH	UDP-glycosyltransferase 88A1
Litchi_GLEAN_10062810	0.393044	1	0.153034	0.91853	2.14332	1.94e-05	WRK40_ARATH	Probable WRKY transcription factor 40
Litchi_GLEAN_10053354	0.0232478	1	3.87676	1.69e-13	3.15707	2.01e-09	AAP6_ARATH	Amino acid permease 6
Litchi_GLEAN_10009070	-0.233769	1	-1.37553	0.00816754	-0.876589	0.131542	RL44_GOSHI	60S ribosomal protein L44
Litchi_GLEAN_10012826	0.296353	1	1.58157	0.00661861	0.553226	0.525462	AB4C_ARATH	ABC transporter C family member 4
Litchi_GLEAN_10002227	0.118482	1	-2.87428	3.2e-07	-1.10604	0.0648718	FOSB_BACLD	Metallothiol transferase FosB {ECO:0000255|HAMAP-Rule:MF_01512}
Litchi_GLEAN_10049713	0.112661	1	-3.23816	2.89e-08	-2.37211	2.89e-05	NEP2_NEPGR	Aspartic proteinase nepenthesin-2
Litchi_GLEAN_10005962	0.0152856	1	2.22297	3.13e-05	1.85695	0.000764912	LOX15_SOLTU	Probable linoleate 9S-lipoxygenase 5
Litchi_GLEAN_10023818	0.11652	1	-1.14155	0.0352654	-1.08625	0.0509345	H2B_GOSHI	Histone H2B
Litchi_GLEAN_10060189	-0.62841	1	-4.33963	7.49e-13	-2.94726	9.3e-08	C77A3_SOYBN	Cytochrome P450 77A3
Litchi_GLEAN_10046093	0.10532	1	-3.61224	2.3e-08	-2.11899	0.000351941	AS1_ARATH	Transcription factor AS1
Litchi_GLEAN_10025695	0.342126	1	-2.29073	0.00038995	-1.2546	0.056648	LAC9_ORYSJ	Putative laccase-9
Litchi_GLEAN_10055402	0.0628208	1	0.850789	0.199125	1.55278	0.00668811	RF2A_ORYSJ	Transcription factor RF2a
Litchi_GLEAN_10064866	-0.360905	1	-1.37587	0.010836	-1.19699	0.0335618	RS101_ARATH	40S ribosomal protein S10-1
Litchi_GLEAN_10043531	0.030956	1	-2.30886	1.1e-05	-1.38077	0.0124382	PER4_VITVI	Peroxidase 4 {ECO:0000250|UniProtKB:Q42578}
Litchi_GLEAN_10024209	-0.394049	1	-5.46829	7.79e-20	-2.16924	2.34e-05	H1_WHEAT	Histone H1
Litchi_GLEAN_10042441	-0.0360644	1	1.69299	0.00155788	1.59289	0.00352548	SC61A_DICDI	Protein transport protein Sec61 subunit alpha
Litchi_GLEAN_10028163	-0.216583	1	-1.65549	0.0027776	-1.35091	0.0181509	COFE_METM7	Coenzyme F420:L-glutamate ligase {ECO:0000255|HAMAP-Rule:MF_01258}
Litchi_GLEAN_10001822	-0.113755	1	2.07744	0.000926031	1.0241	0.218042	gi|568846677|ref|XP_006477174.1|	PREDICTED: uncharacterized protein LOC102627454 [Citrus sinensis]
Litchi_GLEAN_10058334	0.0436301	1	0.6815	0.3227	1.7057	0.00142588	FENR1_TOBAC	Ferredoxin--NADP reductase, leaf-type isozyme, chloroplastic
Litchi_GLEAN_10048734	0.0417605	1	-0.653134	0.339714	1.41293	0.00836314	RCA1_LARTR	Ribulose bisphosphate carboxylase/oxygenase activase 1, chloroplastic
Litchi_GLEAN_10045056	0.0979149	1	1.2964	0.0484909	0.880226	0.262005	INO80_ARATH	DNA helicase INO80
Litchi_GLEAN_10062384	0.275086	1	1.90572	0.000322815	1.21822	0.0404726	ERBB3_RAT	Receptor tyrosine-protein kinase erbB-3
Litchi_GLEAN_10048990	0.332835	1	-2.99811	6.83e-06	-1.61572	0.0139149	GATL2_ARATH	Probable galacturonosyltransferase-like 2
Litchi_GLEAN_10027902	0.316688	1	-3.07637	1.4e-07	-2.45911	1.83e-05	Y2837_ARATH	WEB family protein At2g38370
Litchi_GLEAN_10034078	0.10031	1	1.59617	0.0122606	0.87398	0.287304	UBP12_ARATH	Ubiquitin carboxyl-terminal hydrolase 12
Litchi_GLEAN_10036690	0.0862267	1	-4.07111	6.61e-09	-2.63104	3.42e-05	SUBL_ARATH	Subtilisin-like protease
Litchi_GLEAN_10056947	0.484871	1	1.473	0.0113554	0.675363	0.380385	SUT13_ARATH	Sulfate transporter 1.3
Litchi_GLEAN_10048991	-0.280503	1	1.89017	0.000833352	1.96709	0.000523127	YPQ1_YEAST	Probable vacuolar amino acid transporter YPQ1
Litchi_GLEAN_10039937	0.168941	1	1.6166	0.00632364	1.97424	0.000522557	LYK5_ARATH	Protein LYK5
Litchi_GLEAN_10032437	0.153512	1	-1.38178	0.0527656	-1.82616	0.00906381	ORP1D_ARATH	Oxysterol-binding protein-related protein 1D
Litchi_GLEAN_10002949	-0.0963586	1	-1.39645	0.0140683	-1.57609	0.00521049	RBG3_ARATH	Glycine-rich RNA-binding protein 3, mitochondrial
Litchi_GLEAN_10043367	-0.0888161	1	-1.77602	0.000848435	-1.58554	0.00348701	RUBA_PEA	RuBisCO large subunit-binding protein subunit alpha, chloroplastic
Litchi_GLEAN_10010785	-0.62048	1	-1.27059	0.0333593	-1.28288	0.034905	NUCL1_ORYSJ	Nucleolin 1
Litchi_GLEAN_10031334	-0.428251	1	-1.2665	0.0390582	-2.77111	5.53e-06	ATOX1_ARATH	Copper transport protein ATX1
Litchi_GLEAN_10056571	-0.540831	1	4.76596	2.59e-20	5.87451	8.52e-28	LEC_PARPC	Mannose/glucose-specific lectin
Litchi_GLEAN_10049288	0.0951093	1	-3.96696	3.07e-10	-2.2842	7.8e-05	GDL29_ARATH	GDSL esterase/lipase At1g71691
Litchi_GLEAN_10033536	0.0187479	1	-2.05165	0.000403833	-0.94559	0.145579	UVR8_ARATH	Ultraviolet-B receptor UVR8
Litchi_GLEAN_10053270	0.371499	1	2.20089	4.3e-05	2.02509	0.000240994	HMGB2_CHICK	High mobility group protein B2
Litchi_GLEAN_10026606	-0.392593	1	-1.64294	0.00264804	-1.34072	0.0190559	RL182_ARATH	60S ribosomal protein L18-2
Litchi_GLEAN_10031322	0.283147	1	1.35068	0.0110174	1.47672	0.00515748	TSJT1_TOBAC	Stem-specific protein TSJT1
Litchi_GLEAN_10005423	0.285121	1	2.25786	4.81e-05	1.92245	0.000826443	ACOX1_ARATH	Peroxisomal acyl-coenzyme A oxidase 1
Litchi_GLEAN_10049338	-0.351022	1	1.89187	0.00985348	0.621261	0.681448	SYD_ARATH	Chromatin structure-remodeling complex protein SYD
Litchi_GLEAN_10028286	-0.136615	1	-1.06175	0.0989063	-1.25845	0.0448244	TCPB_ARATH	T-complex protein 1 subunit beta {ECO:0000303|PubMed:11599560}
Litchi_GLEAN_10062161	0.116604	1	-4.16354	2.3e-08	-2.87425	2.41e-05	Y5720_ARATH	Probable inactive receptor kinase At5g67200
Litchi_GLEAN_10009953	0.382151	1	0.106362	0.995483	1.2384	0.0417651	SCL13_ARATH	Scarecrow-like protein 13
Litchi_GLEAN_10007321	-0.095708	1	-1.1647	0.0338692	-1.04159	0.0678749	G3PC2_ORYSJ	Glyceraldehyde-3-phosphate dehydrogenase 2, cytosolic
Litchi_GLEAN_10047831	-0.0338717	1	-3.15901	4.52e-07	-1.85757	0.00226415	PGLR_VITVI	Probable polygalacturonase
Litchi_GLEAN_10054341	0.0589178	1	-0.535628	0.436062	-1.16935	0.0396815	AOC4_ARATH	Allene oxide cyclase 4, chloroplastic
Litchi_GLEAN_10022664	0.343558	1	-2.13672	0.000125328	-1.85512	0.00121909	AROA_ARATH	3-phosphoshikimate 1-carboxyvinyltransferase, chloroplastic
Litchi_GLEAN_10058032	0.185589	1	-0.785528	0.243548	-1.51243	0.0137793	PDI14_ARATH	Protein disulfide isomerase-like 1-4
Litchi_GLEAN_10032640	0.125122	1	-3.56609	4.89e-07	1.38363	0.0148282	PIP22_ARATH	Aquaporin PIP2-2
Litchi_GLEAN_10036573	0.207613	1	2.3796	5.64e-05	1.80536	0.00495882	TPR4_ARATH	Topless-related protein 4
Litchi_GLEAN_10011393	0.054992	1	-1.14264	0.0703828	-2.03541	0.00103587	Y1848_ARATH	Probable inactive receptor kinase At1g48480
Litchi_GLEAN_10055025	-0.270144	1	-1.81295	0.00051819	-1.67814	0.0015175	RL8_SOLLC	60S ribosomal protein L8
Litchi_GLEAN_10029599	-0.0685988	1	-1.47549	0.0126503	-0.649133	0.358713	GDL76_ARATH	GDSL esterase/lipase At5g14450
Litchi_GLEAN_10050347	-0.180683	1	-0.895161	0.121186	-1.90444	0.000225421	H1_PEA	Histone H1
Litchi_GLEAN_10047463	-0.46445	1	-3.4627	1.48e-06	-1.08994	0.128876	PLY5_ARATH	Probable pectate lyase 5
Litchi_GLEAN_10021925	0.0665486	1	1.54828	0.0030624	1.8032	0.000468478	gi|823256310|ref|XP_012460803.1|	PREDICTED: uncharacterized protein LOC105780830 [Gossypium raimondii]
Litchi_GLEAN_10043233	0.208235	1	-1.10622	0.115895	-1.36267	0.045239	HYBA1_BIFL2	Non-reducing end beta-L-arabinofuranosidase
Litchi_GLEAN_10028137	0.056789	1	2.47907	1.78e-06	1.77298	0.00123053	CDA1_ARATH	Cytidine deaminase 1
Litchi_GLEAN_10039719	0.989922	1	3.7592	1.09e-12	3.50813	4.37e-11	PKG1_ADE12	Packaging protein 1
Litchi_GLEAN_10046585	0.165177	1	1.69165	0.0205201	1.09649	0.218042	FAB1B_ARATH	1-phosphatidylinositol-3-phosphate 5-kinase FAB1B
Litchi_GLEAN_10051287	0.329183	1	-2.13804	0.00147077	-2.08334	0.00235072	GL3_ARATH	Transcription factor GLABRA 3
Litchi_GLEAN_10047335	0.128676	1	-2.76864	0.00131446	-1.90031	0.0218891	SUBL_ARATH	Subtilisin-like protease
Litchi_GLEAN_10037008	0.492175	1	2.60002	6.26e-06	1.63512	0.0120466	OML2_ORYSJ	Protein MEI2-like 2
Litchi_GLEAN_10049080	-0.158987	1	-2.1265	0.00530907	-2.53465	0.000845112	HSL1_ARATH	Receptor-like protein kinase HSL1
Litchi_GLEAN_10027946	-0.425727	1	-0.460486	0.542348	-1.30368	0.0295502	TIP21_ARATH	Aquaporin TIP2-1
Litchi_GLEAN_10005387	-0.197262	1	-1.28382	0.040261	-1.37594	0.0324199	PME3_PHAVU	Pectinesterase 3
Litchi_GLEAN_10029711	0.686813	1	0.232467	0.955424	2.28155	0.000667724	INVC_ARATH	Alkaline/neutral invertase C, mitochondrial {ECO:0000305}
Litchi_GLEAN_10013438	0.171587	1	-3.85222	1.49e-10	-1.81234	0.00113385	CR26L_ARATH	Protein ECERIFERUM 26-like
Litchi_GLEAN_10044031	-0.183304	1	-1.5194	0.00621136	-1.569	0.0052321	RL4_PRUAR	60S ribosomal protein L4
Litchi_GLEAN_10024740	0.0116099	1	1.46495	0.0180001	1.50029	0.0145784	CLPB1_NOSS1	Chaperone protein ClpB 1
Litchi_GLEAN_10055863	0.0618589	1	1.72299	0.00518667	1.30956	0.0569318	SMG7_ARATH	Protein SMG7
Litchi_GLEAN_10034926	-0.192154	1	-1.66184	0.00271245	-1.61665	0.00406626	SGS3_ARATH	Protein SUPPRESSOR OF GENE SILENCING 3
Litchi_GLEAN_10043040	-0.161787	1	-3.19398	1.6e-08	-2.3432	2.8e-05	LTPG1_ARATH	Non-specific lipid transfer protein GPI-anchored 1
Litchi_GLEAN_10064402	0.00473455	1	2.00422	0.0032068	2.06496	0.00204842	YG42_SCHPO	Uncharacterized ATP-dependent helicase C23E6.02
Litchi_GLEAN_10028445	0.280635	1	1.47726	0.0100312	1.0549	0.102863	LWD1_ARATH	WD repeat-containing protein LWD1
Litchi_GLEAN_10063114	-0.695585	1	-6.17396	5.01e-19	-4.76404	1.55e-14	MYB05_ANTMA	Myb-related protein 305
Litchi_GLEAN_10040972	0.0876704	1	1.50646	0.01858	1.2302	0.0812221	RPOC_KINRD	DNA-directed RNA polymerase subunit beta' {ECO:0000255|HAMAP-Rule:MF_01322}
Litchi_GLEAN_10019091	0.457438	1	-2.55866	4.02e-06	0.61756	0.358692	TI10B_ARATH	Protein TIFY 10B
Litchi_GLEAN_10024664	0.222335	1	-1.69469	0.0399473	-1.1319	0.203584	ATK1_ARATH	Kinesin-1
Litchi_GLEAN_10010721	0.199929	1	0.592464	0.398645	2.70818	6.92e-08	ERF80_ARATH	Ethylene-responsive transcription factor 9
Litchi_GLEAN_10015942	-0.0822307	1	-2.4899	0.00103699	-1.8775	0.0138842	FPP4_ARATH	Filament-like plant protein 4
Litchi_GLEAN_10019144	0.20542	1	-3.26845	2.31e-07	-2.30414	0.000152776	SUBL_ARATH	Subtilisin-like protease
Litchi_GLEAN_10010547	-0.395133	1	4.48164	2.23e-17	4.15784	2.03e-15	AAT_AQUAE	Aspartate aminotransferase
Litchi_GLEAN_10049628	0.235834	1	1.39384	0.0307044	2.14087	0.000207341	PUB5_ARATH	U-box domain-containing protein 5
Litchi_GLEAN_10036354	-0.173928	1	-3.01975	5.83e-06	-2.00508	0.00211102	NEP2_NEPGR	Aspartic proteinase nepenthesin-2
Litchi_GLEAN_10021047	0.0174414	1	-2.27658	0.00338803	-1.38009	0.0905483	CMT3_ARATH	DNA (cytosine-5)-methyltransferase CMT3
Litchi_GLEAN_10042805	0.837618	1	3.18448	1.86e-08	3.13699	3.79e-08	R1AB_BCHK5	Replicase polyprotein 1ab
Litchi_GLEAN_10060591	-0.107792	1	1.85538	0.00131316	1.23501	0.0644708	GWD1_CITRE	Alpha-glucan water dikinase, chloroplastic
Litchi_GLEAN_10061122	0.161067	1	3.23325	9.33e-11	4.50159	2.59e-18	ARG2_VIGRR	Indole-3-acetic acid-induced protein ARG2
Litchi_GLEAN_10018921	0.0672308	1	-3.15795	5.03e-07	-2.42216	7.8e-05	DBX2_HUMAN	Homeobox protein DBX2
Litchi_GLEAN_10005605	-0.427311	1	-1.97308	0.000124498	-1.40166	0.00943058	RS7_AVIMR	40S ribosomal protein S7
Litchi_GLEAN_10023467	-0.0613669	1	1.89286	0.00113952	0.140225	0.989656	PXM16_ARATH	Zinc-metallopeptidase, peroxisomal
Litchi_GLEAN_10052504	0.0586628	1	1.55448	0.0146986	0.595588	0.526895	UBP12_ARATH	Ubiquitin carboxyl-terminal hydrolase 12
Litchi_GLEAN_10061853	0.0883275	1	-2.05791	0.00018528	1.06897	0.060221	HIP26_ARATH	Heavy metal-associated isoprenylated plant protein 26
Litchi_GLEAN_10001185	-0.134513	1	-1.20891	0.0325163	-0.889403	0.150438	EF1D_PIMBR	Elongation factor 1-delta
Litchi_GLEAN_10022494	0.697918	1	3.23595	1.23e-09	1.53014	0.0113686	ATB40_ARATH	Homeobox-leucine zipper protein ATHB-40
Litchi_GLEAN_10038165	-0.353102	1	2.50787	2.52e-05	1.24568	0.111057	DME_ARATH	Transcriptional activator DEMETER
Litchi_GLEAN_10009905	0.235946	1	-2.42553	5.18e-05	-2.0245	0.000681399	SCP18_ARATH	Serine carboxypeptidase-like 18
Litchi_GLEAN_10025692	0.0963569	1	-4.31834	6.13e-13	-2.99271	7.41e-08	LAC14_ARATH	Laccase-14
Litchi_GLEAN_10035159	0.0924677	1	2.16961	7.86e-05	1.5263	0.0110986	BGAL9_ARATH	Beta-galactosidase 9
Litchi_GLEAN_10033159	0.134662	1	1.23375	0.0309182	1.38255	0.0138842	SYY_STRGG	Tyrosine--tRNA ligase {ECO:0000255|HAMAP-Rule:MF_02006}
Litchi_GLEAN_10017708	-0.246767	1	1.59025	0.00737798	1.41631	0.0254287	SND1_MOUSE	Staphylococcal nuclease domain-containing protein 1
Litchi_GLEAN_10046333	-0.0458879	1	1.99086	0.000146401	1.22816	0.037369	SELD_BURCJ	Selenide, water dikinase {ECO:0000255|HAMAP-Rule:MF_00625}
Litchi_GLEAN_10060462	0.0572893	1	1.19624	0.0362622	0.890879	0.155474	TRMD_FRAAA	tRNA (guanine-N(1)-)-methyltransferase {ECO:0000255|HAMAP-Rule:MF_00605}
Litchi_GLEAN_10018734	0.43171	1	-2.64833	3.78e-06	-1.41004	0.0161294	gi|568845562|ref|XP_006476640.1|	PREDICTED: uncharacterized protein LOC102627841 [Citrus sinensis]
Litchi_GLEAN_10050036	0.0718775	1	-4.98622	3.47e-09	-2.38811	0.00032249	ASOL_BRANA	L-ascorbate oxidase homolog
Litchi_GLEAN_10027013	-0.0457377	1	1.55602	0.00284816	0.274397	0.77841	LAC21_ORYSJ	Laccase-21
Litchi_GLEAN_10064886	-0.101242	1	1.31477	0.0434167	0.941419	0.217905	EXO5_CANTT	Exonuclease V, mitochondrial
Litchi_GLEAN_10012394	0.132709	1	-1.38069	0.0230042	-1.8056	0.00258741	RAGP2_ARATH	RAN GTPase-activating protein 2
Litchi_GLEAN_10055936	0.442878	1	2.75526	6.6e-05	2.61196	0.000329451	FAB1C_ARATH	Putative 1-phosphatidylinositol-3-phosphate 5-kinase FAB1C
Litchi_GLEAN_10034276	0.035919	1	-1.62298	0.00222082	-0.97321	0.0996635	SCRK2_SOLLC	Fructokinase-2
Litchi_GLEAN_10059662	-0.0281849	1	1.26283	0.0230883	0.902852	0.142833	AIG1_ARATH	Protein AIG1
Litchi_GLEAN_10007135	-0.00669295	1	-2.34304	1.93e-05	-1.49617	0.00784401	ADK2_ARATH	Adenosine kinase 2
Litchi_GLEAN_10007248	-0.374008	1	2.39099	0.00505339	0.591653	0.866266	UPL1_ARATH	E3 ubiquitin-protein ligase UPL1
Litchi_GLEAN_10004624	-0.384127	1	-4.15754	2.21e-12	-2.18543	5.9e-05	FLA7_ARATH	Fasciclin-like arabinogalactan protein 7
Litchi_GLEAN_10006890	0.156754	1	-3.10781	3.49e-06	-2.91407	1.11e-05	SUBL_ARATH	Subtilisin-like protease
Litchi_GLEAN_10018322	-0.279062	1	1.33083	0.027027	1.50669	0.0107839	ERF1Z_ARATH	Eukaryotic peptide chain release factor subunit 1-3
Litchi_GLEAN_10039688	-0.498681	1	-4.04471	6.94e-14	-3.96215	3.01e-13	CH62_CUCMA	Chaperonin CPN60-2, mitochondrial
Litchi_GLEAN_10025339	0.0668675	1	-1.26865	0.0219607	-0.914081	0.134478	TPIS_ARATH	Triosephosphate isomerase, cytosolic
Litchi_GLEAN_10044156	0.85	1	3.84159	2.85e-13	3.78133	7.45e-13	DNAJ8_ARATH	Chaperone protein dnaJ 8, chloroplastic
Litchi_GLEAN_10035658	0.0301145	1	-1.1523	0.048088	-1.15223	0.054594	PSA4_SPIOL	Proteasome subunit alpha type-4
Litchi_GLEAN_10043271	-0.0630769	1	-3.70124	5.21e-10	-3.05493	9.38e-08	CCD31_ARATH	Cyclin-D3-1
Litchi_GLEAN_10009789	0.244646	1	1.04574	0.0841712	1.4652	0.00858907	S31A1_HUMAN	Spermatogenesis-associated protein 31A1
Litchi_GLEAN_10028312	0.338314	1	-3.35114	1.81e-08	-2.18209	0.000149515	MAOX_VITVI	NADP-dependent malic enzyme
Litchi_GLEAN_10028734	0.125235	1	-2.92259	7.21e-07	-2.47911	1.87e-05	CCD32_ARATH	Cyclin-D3-2
Litchi_GLEAN_10052519	-0.282989	1	-1.48337	0.00593709	-1.10243	0.0556698	RS5_CICAR	40S ribosomal protein S5
Litchi_GLEAN_10024259	0.194086	1	-2.27891	0.000317293	-2.84362	1.37e-05	GRF5_ARATH	Growth-regulating factor 5
Litchi_GLEAN_10038519	0.226915	1	-2.62173	0.000440489	-2.78473	0.00030335	DDM1_ARATH	ATP-dependent DNA helicase DDM1
Litchi_GLEAN_10026868	0.7895	1	0.334581	0.737852	1.32387	0.0269244	RFS6_ARATH	Probable galactinol--sucrose galactosyltransferase 6
Litchi_GLEAN_10028464	0.0539196	1	3.85545	5.59e-13	3.26074	1.54e-09	POT4_ARATH	Potassium transporter 4
Litchi_GLEAN_10016522	-0.140178	1	2.72418	1.48e-07	1.61437	0.00389686	AAE11_ARATH	Butyrate--CoA ligase AAE11, peroxisomal
Litchi_GLEAN_10019614	-0.00784417	1	-3.10189	4.89e-08	-2.17334	0.000102592	UVRC_CLOTE	UvrABC system protein C {ECO:0000255|HAMAP-Rule:MF_00203}
Litchi_GLEAN_10053766	-0.047837	1	1.65465	0.00361744	1.08455	0.092105	NAT3_ARATH	Nucleobase-ascorbate transporter 3
Litchi_GLEAN_10030401	-0.0488953	1	-2.94825	0.0024471	-1.7527	0.0532825	AB2B_ARATH	ABC transporter B family member 2
Litchi_GLEAN_10013400	0.0101427	1	-3.56356	9.02e-06	-2.82047	0.000171781	Y3804_ARATH	Probably inactive leucine-rich repeat receptor-like protein kinase At3g28040
Litchi_GLEAN_10002257	0.101219	1	1.50146	0.0179458	0.80767	0.332855	PPK15_SCHPO	Serine/threonine-protein kinase ppk15
Litchi_GLEAN_10045839	0.0795022	1	-1.31736	0.0176909	-1.55409	0.00487728	Y5848_ARATH	Uncharacterized protein At5g48480
Litchi_GLEAN_10013378	-0.0376784	1	3.17665	3.53e-10	2.81625	2.93e-08	CYSZ_CUCMA	Citrate synthase, glyoxysomal
Litchi_GLEAN_10040308	0.773897	1	4.02768	4.62e-12	3.90062	2.31e-11	TPS6_ARATH	Alpha,alpha-trehalose-phosphate synthase [UDP-forming] 6
Litchi_GLEAN_10036582	0.485797	1	-2.43353	2.28e-05	-0.489499	0.531549	UMEC_ARMRU	Umecyanin
Litchi_GLEAN_10039653	-0.00157241	1	1.81368	0.000512659	1.6764	0.00175405	THIK2_ARATH	3-ketoacyl-CoA thiolase 2, peroxisomal
Litchi_GLEAN_10014383	-0.0511729	1	1.56996	0.00348466	0.476518	0.557213	CVIF1_ARATH	Cell wall / vacuolar inhibitor of fructosidase 1
Litchi_GLEAN_10011601	0.0423488	1	2.01946	0.000143289	1.06649	0.0912621	CGEP_ARATH	Probable glutamyl endopeptidase, chloroplastic
Litchi_GLEAN_10044535	-0.0856507	1	-2.5659	3.4e-06	-1.95303	0.000418255	SMT2_ARATH	24-methylenesterol C-methyltransferase 2
Litchi_GLEAN_10053619	-0.755958	1	-4.20973	2.14e-13	-2.96222	3.89e-08	FLA6_ARATH	Fasciclin-like arabinogalactan protein 6
Litchi_GLEAN_10010655	0.165785	1	1.63092	0.0122672	1.06799	0.177492	CMTA5_ARATH	Calmodulin-binding transcription activator 5
Litchi_GLEAN_10041168	-0.642057	1	-1.50179	0.00514408	-1.08646	0.0577356	RS7_ORYSJ	40S ribosomal protein S7
Litchi_GLEAN_10038647	-0.141207	1	-1.66161	0.00706771	-2.04784	0.00128408	PP135_ARATH	Pentatricopeptide repeat-containing protein At1g80270, mitochondrial
Litchi_GLEAN_10060124	0.205003	1	2.45862	1.62e-05	2.49004	1.68e-05	YODA_ARATH	Mitogen-activated protein kinase kinase kinase YODA
Litchi_GLEAN_10057479	0.634152	1	-2.24187	0.0199155	-1.81857	0.0710953	CSLD5_ARATH	Cellulose synthase-like protein D5
Litchi_GLEAN_10054173	0.184248	1	-0.123206	0.993246	1.57643	0.00828273	ENL2_ARATH	Early nodulin-like protein 2
Litchi_GLEAN_10028737	0.234185	1	-1.76192	0.00839705	-3.63919	2.57e-06	Y4372_ARATH	Probable LRR receptor-like serine/threonine-protein kinase At4g37250
Litchi_GLEAN_10059787	0.0579689	1	-0.752745	0.305397	-1.49104	0.0193221	CP511_ARATH	Sterol 14-demethylase
Litchi_GLEAN_10033532	-0.09937	1	2.11867	0.000530045	1.53149	0.0317239	PAD4_ARATH	Lipase-like PAD4
Litchi_GLEAN_10048329	0.0690305	1	-1.66095	0.00821189	-1.54799	0.0174823	DOF21_ARATH	Dof zinc finger protein DOF2.1
Litchi_GLEAN_10048605	-0.101489	1	-3.11847	1.81e-06	-1.92925	0.00233291	ASOL_BRANA	L-ascorbate oxidase homolog
Litchi_GLEAN_10056747	-0.316909	1	-1.25242	0.0252999	-1.71999	0.00165206	RS142_MAIZE	40S ribosomal protein S14
Litchi_GLEAN_10042911	0.151982	1	-1.26456	0.105782	-2.00948	0.00915267	MCTP2_HUMAN	Multiple C2 and transmembrane domain-containing protein 2
Litchi_GLEAN_10059438	0.110531	1	0.579938	0.374358	1.13626	0.0401949	CYT12_ORYSJ	Cysteine proteinase inhibitor 12
Litchi_GLEAN_10043664	-0.0962666	1	-1.95623	0.00243367	-1.34452	0.0499476	TRPX_ARATH	Anthranilate synthase alpha subunit 2, chloroplastic
Litchi_GLEAN_10055666	-0.00806306	1	1.0586	0.0571189	1.22578	0.0247417	IF5A_MANES	Eukaryotic translation initiation factor 5A
Litchi_GLEAN_10062572	-0.00799825	1	1.22583	0.0766203	1.54124	0.0157318	CYPR4_CYNCA	Protein CYPRO4
Litchi_GLEAN_10055372	0.295336	1	-0.822651	0.326255	2.23192	5.19e-05	CRSH1_ORYSJ	Probable GTP diphosphokinase CRSH1, chloroplastic
Litchi_GLEAN_10061547	-1.66011	0.248597	-4.67403	1.38e-10	-3.21235	8.46e-07	SLAP1_CLOTH	Cell surface glycoprotein 1
Litchi_GLEAN_10010317	0.0925058	1	-1.27026	0.0300066	0.447073	0.575952	ERF78_ARATH	Ethylene-responsive transcription factor 4
Litchi_GLEAN_10028352	0.148907	1	-2.37444	9.27e-05	-1.38359	0.0306582	BHLHW_PEA	Basic helix-loop-helix protein A
Litchi_GLEAN_10061859	-0.108536	1	-1.22758	0.029544	-0.748258	0.247691	RAC1_LOTJA	Rac-like GTP-binding protein RAC1
Litchi_GLEAN_10011105	-0.0891685	1	-2.47875	0.000423353	-1.6983	0.0125108	FLA17_ARATH	Fasciclin-like arabinogalactan protein 17
Litchi_GLEAN_10015926	0.355816	1	0.749052	0.258674	1.99857	0.000151948	FB19_ARATH	F-box protein At1g30200
Litchi_GLEAN_10007369	0.2013	1	3.365	3.71e-11	3.50487	7.31e-12	ARGC_BRUSU	N-acetyl-gamma-glutamyl-phosphate reductase {ECO:0000255|HAMAP-Rule:MF_01110}
Litchi_GLEAN_10041961	0.00625696	1	-3.45584	1.17e-07	-2.35049	0.000165002	CBSX5_ARATH	CBS domain-containing protein CBSX5
Litchi_GLEAN_10044599	0.880805	1	2.00554	0.000162685	3.18215	6.88e-10	DNJ11_ARATH	Chaperone protein dnaJ 11, chloroplastic
Litchi_GLEAN_10014089	-0.13685	1	-2.11286	3.09e-05	-3.17843	8.75e-10	OCS1_MAIZE	Ocs element-binding factor 1
Litchi_GLEAN_10035261	0.0548106	1	1.3482	0.0110602	0.760468	0.225219	RR7_CITSI	30S ribosomal protein S7, chloroplastic
Litchi_GLEAN_10055803	-0.480889	1	1.19639	0.0283328	-0.329168	0.723081	XTH6_ARATH	Probable xyloglucan endotransglucosylase/hydrolase protein 6
Litchi_GLEAN_10033869	0.229818	1	-1.14363	0.0636536	-1.35461	0.028686	GPT1_ARATH	Glucose-6-phosphate/phosphate translocator 1, chloroplastic
Litchi_GLEAN_10004866	0.233277	1	2.68637	1.94e-06	1.40294	0.0398588	RFS1_ARATH	Probable galactinol--sucrose galactosyltransferase 1
Litchi_GLEAN_10033982	0.831056	1	3.38634	1.45e-11	3.91585	1.14e-14	4CLLA_ARATH	Oxalate--CoA ligase {ECO:0000305}
Litchi_GLEAN_10048936	0.183296	1	-2.74994	0.000178012	-1.7953	0.0108362	DR100_ARATH	DNA-damage-repair/toleration protein DRT100
Litchi_GLEAN_10026523	0.337599	1	-2.27989	0.000755295	0.521585	0.522079	gi|567904298|ref|XP_006444637.1|	hypothetical protein CICLE_v10021551mg [Citrus clementina]
Litchi_GLEAN_10013058	0.622362	1	-2.1002	3.45e-05	-2.08968	4.46e-05	HSOP3_ARATH	Hsp70-Hsp90 organizing protein 3
Litchi_GLEAN_10015972	-0.213791	1	-1.34326	0.0308426	-1.06108	0.10824	TBB1_MAIZE	Tubulin beta-1 chain
Litchi_GLEAN_10004063	-0.290985	1	-1.61951	0.00196883	-1.4073	0.00913663	RL112_ARATH	60S ribosomal protein L11-2
Litchi_GLEAN_10052901	0.681519	1	1.05949	0.139812	3.32477	1.1e-09	ASNA_NEMVE	ATPase ASNA1 homolog {ECO:0000255|HAMAP-Rule:MF_03112}
Litchi_GLEAN_10055768	-0.0954754	1	2.93383	5.47e-07	1.77102	0.0110849	ITIH3_MESAU	Inter-alpha-trypsin inhibitor heavy chain H3
Litchi_GLEAN_10030035	0.0911597	1	1.12308	0.0423098	1.32081	0.0147587	Y5161_ARATH	Uncharacterized protein At5g01610
Litchi_GLEAN_10049442	0.271013	1	-2.88153	0.000325608	-2.24184	0.00309665	MA653_ARATH	65-kDa microtubule-associated protein 3
Litchi_GLEAN_10042367	-0.102414	1	2.92737	5.98e-09	2.94637	4.98e-09	ASPG1_ARATH	Protein ASPARTIC PROTEASE IN GUARD CELL 1
Litchi_GLEAN_10013746	0.0182694	1	-2.99346	0.000188036	-2.3306	0.00309665	FH1_ARATH	Formin-like protein 1
Litchi_GLEAN_10028759	0.0987822	1	-3.45372	2.95e-08	-0.240655	0.847434	TIP13_ARATH	Aquaporin TIP1-3
Litchi_GLEAN_10006148	0.0563004	1	1.16256	0.038182	1.58587	0.00267235	CMB1_DIACA	MADS-box protein CMB1
Litchi_GLEAN_10014831	0.166572	1	-2.13562	9.1e-05	-1.17423	0.0464015	RBS_LARLA	Ribulose bisphosphate carboxylase small chain, chloroplastic
Litchi_GLEAN_10030421	-0.227512	1	-1.60201	0.00223046	-1.17107	0.036415	RS15_PICMA	40S ribosomal protein S15
Litchi_GLEAN_10051783	-0.119897	1	-4.0091	1.05e-06	-2.58701	0.000405402	PLY13_ARATH	Probable pectate lyase 13
Litchi_GLEAN_10030388	-0.032556	1	1.70669	0.00332799	1.34004	0.0329338	RCD1_ARATH	Inactive poly [ADP-ribose] polymerase RCD1
Litchi_GLEAN_10008840	0.113713	1	-2.27472	0.00338803	-1.6024	0.0398588	ACBP4_ARATH	Acyl-CoA-binding domain-containing protein 4
Litchi_GLEAN_10028175	0.0662534	1	-3.04001	3.09e-08	-1.96962	0.000270163	SAMH1_MOUSE	Deoxynucleoside triphosphate triphosphohydrolase SAMHD1
Litchi_GLEAN_10064174	0.17861	1	1.4821	0.0461783	-0.179875	1	TI214_GOSBA	Protein TIC 214 {ECO:0000250|UniProtKB:P56785}
Litchi_GLEAN_10025326	0.490289	1	-0.962441	0.296121	1.83099	0.00192349	AOC2_ARATH	Allene oxide cyclase 2, chloroplastic
Litchi_GLEAN_10041936	-0.10912	1	1.52912	0.00778488	3.05963	4.38e-09	FACR3_ARATH	Fatty acyl-CoA reductase 3
Litchi_GLEAN_10023296	-0.0328833	1	-0.792144	0.232793	-1.24302	0.0445452	HSP7R_ARATH	Heat shock 70 kDa protein 17
Litchi_GLEAN_10027066	0.308921	1	-2.89356	6.85e-06	-1.36023	0.0339782	IST1L_DICDI	IST1-like protein
Litchi_GLEAN_10042987	0.273046	1	-3.81072	1.49e-10	-2.08944	0.00015252	OLE96_ARATH	Pollen-specific protein-like At4g18596
Litchi_GLEAN_10052191	-0.424948	1	-1.55461	0.00385241	-0.95682	0.110001	RL10_VITRI	60S ribosomal protein L10
Litchi_GLEAN_10038291	-0.0244109	1	2.74526	1.41e-06	3.23451	8.76e-09	AAPC_CENCI	Putative glucose-6-phosphate 1-epimerase
Litchi_GLEAN_10013619	-0.0356515	1	0.278431	0.810787	1.72829	0.00208984	ACT13_SOLTU	Actin-101
Litchi_GLEAN_10048539	-0.0950794	1	-4.12992	6.53e-10	-2.42092	4.65e-05	AS1_ARATH	Transcription factor AS1
Litchi_GLEAN_10038063	-0.29487	1	-1.70615	0.0122606	0.0823391	1	ZN363_MOUSE	RING finger and CHY zinc finger domain-containing protein 1
Litchi_GLEAN_10019593	0.157984	1	2.11044	0.000149526	1.95968	0.000593182	ERS1_ARATH	Ethylene response sensor 1
Litchi_GLEAN_10025065	-0.0214403	1	-1.14173	0.0429644	-1.03939	0.0784874	1433B_VICFA	14-3-3-like protein B
Litchi_GLEAN_10016801	0.298072	1	1.15345	0.0497568	1.3721	0.015388	gi|567903106|ref|XP_006444041.1|	hypothetical protein CICLE_v10022155mg [Citrus clementina]
Litchi_GLEAN_10056592	0.207401	1	0.592424	0.466081	2.27606	3.1e-05	WRK40_ARATH	Probable WRKY transcription factor 40
Litchi_GLEAN_10032623	0.0587307	1	2.17123	0.00082786	1.26889	0.133049	EIN2_ARATH	Ethylene-insensitive protein 2
Litchi_GLEAN_10063420	0.487174	1	1.649	0.00242622	1.87076	0.000496245	ERF60_ARATH	Ethylene-responsive transcription factor ERF060
Litchi_GLEAN_10021227	-0.461058	1	3.9854	2.43e-15	4.57377	4.62e-19	LECA_CASCR	Agglutinin
Litchi_GLEAN_10033785	0.307372	1	0.214399	0.878315	1.36669	0.0222733	ERF61_ARATH	Ethylene-responsive transcription factor ERF061
Litchi_GLEAN_10015762	0.46199	1	3.05067	7.14e-09	1.87715	0.000879166	MAOX_VITVI	NADP-dependent malic enzyme
Litchi_GLEAN_10060307	-0.161675	1	-0.829235	0.17454	-2.06176	0.000131947	C96AF_ARATH	Alkane hydroxylase MAH1 {ECO:0000303|PubMed:17905869}
Litchi_GLEAN_10003023	-0.0220295	1	-1.29587	0.0185503	-1.47671	0.0068462	PDI23_ORYSJ	Protein disulfide isomerase-like 2-3
Litchi_GLEAN_10038840	0.262631	1	-2.60445	0.0239117	-1.51182	0.216834	K125_TOBAC	125 kDa kinesin-related protein
Litchi_GLEAN_10004584	-0.0399731	1	1.17297	0.0704892	1.31905	0.0387543	PNG1_ARATH	Peptide-N(4)-(N-acetyl-beta-glucosaminyl)asparagine amidase
Litchi_GLEAN_10008503	-0.277103	1	-3.76099	3.72e-11	-1.07005	0.0677341	AGP18_ARATH	Lysine-rich arabinogalactan protein 18
Litchi_GLEAN_10030209	0.790932	1	2.9583	6.61e-07	2.67646	1.12e-05	TOLB_DINSH	Protein TolB {ECO:0000255|HAMAP-Rule:MF_00671}
Litchi_GLEAN_10053392	-0.47405	1	-3.16319	1.05e-05	-2.64828	0.000300191	ANT_ARATH	AP2-like ethylene-responsive transcription factor ANT
Litchi_GLEAN_10024774	-0.225777	1	2.85145	4.47e-08	-0.10641	1	SUBL_ARATH	Subtilisin-like protease
Litchi_GLEAN_10036157	0.363169	1	-1.94455	0.00526353	-1.7161	0.015709	GH35_ORYSJ	Probable indole-3-acetic acid-amido synthetase GH3.5
Litchi_GLEAN_10026930	-0.11498	1	1.01057	0.12543	1.30191	0.0347849	UAF30_SCHPO	Upstream activation factor subunit spp27
Litchi_GLEAN_10044556	-0.67623	1	-2.91996	8.01e-06	-4.5143	3.31e-09	EXP11_ARATH	Expansin-A11
Litchi_GLEAN_10051857	-0.0695524	1	-1.10504	0.0558118	-1.41479	0.0123476	ALIS3_ARATH	ALA-interacting subunit 3
Litchi_GLEAN_10039316	0.351287	1	-1.66352	0.00745105	-2.37086	0.00018552	GPDA_ANAD2	Glycerol-3-phosphate dehydrogenase [NAD(P)+] {ECO:0000255|HAMAP-Rule:MF_00394}
Litchi_GLEAN_10048262	-0.224626	1	-2.34175	0.000832873	-1.19776	0.115638	LACS2_ARATH	Long chain acyl-CoA synthetase 2
Litchi_GLEAN_10035332	0.0891316	1	-1.72446	0.00101914	-1.30618	0.0177821	YD52_SCHPO	Uncharacterized protein C6C3.02c
Litchi_GLEAN_10053764	0.123904	1	2.73929	5.78e-05	1.89691	0.0238861	DRL29_ARATH	Probable disease resistance protein At4g33300
Litchi_GLEAN_10041924	-0.480015	1	-2.10369	3.09e-05	-1.67434	0.00125719	RLA2_PARAR	60S acidic ribosomal protein P2
Litchi_GLEAN_10024663	0.326434	1	0.524982	0.438371	1.44355	0.00600103	PSBQ2_ARATH	Oxygen-evolving enhancer protein 3-2, chloroplastic
Litchi_GLEAN_10051827	0.616786	1	2.09808	6.21e-05	4.91626	1.43e-20	YLS9_ARATH	Protein YLS9
Litchi_GLEAN_10023383	0.115909	1	2.10242	0.000288985	1.87661	0.00192349	FRAY2_DICDI	Serine/threonine-protein kinase fray2 {ECO:0000250|UniProtKB:O61125, ECO:0000312|EMBL:EAL69242.1}
Litchi_GLEAN_10055462	0.123499	1	1.41198	0.0220022	1.06917	0.117436	VHAA2_ARATH	V-type proton ATPase subunit a2
Litchi_GLEAN_10030509	0.0294519	1	1.89385	0.000219846	2.29189	6.24e-06	THF1_SOLTU	Protein THYLAKOID FORMATION1, chloroplastic
Litchi_GLEAN_10022196	0.0613578	1	1.37729	0.0344605	0.867775	0.287635	Y1770_SYNY3	Uncharacterized protein sll1770
Litchi_GLEAN_10035818	0.153701	1	1.74698	0.0293162	1.15787	0.2194	MED13_ARATH	Mediator of RNA polymerase II transcription subunit 13
Litchi_GLEAN_10009788	0.410307	1	-3.48348	0.00022823	-0.0638489	1	GH31_ARATH	Probable indole-3-acetic acid-amido synthetase GH3.1
Litchi_GLEAN_10016245	0.126489	1	-1.28279	0.0431004	-1.66727	0.00855232	FBW2_ARATH	F-box protein FBW2
Litchi_GLEAN_10030911	-0.0611486	1	-2.88093	3.42e-06	-2.8506	6.05e-06	MYC4_ARATH	Transcription factor MYC4
Litchi_GLEAN_10056932	-0.118761	1	-3.06199	3.59e-05	-2.92785	0.000121405	BXL7_ARATH	Probable beta-D-xylosidase 7
Litchi_GLEAN_10016554	-0.23497	1	-3.1702	1.2e-06	-2.53173	5.19e-05	EFTM_ARATH	Elongation factor Tu, mitochondrial
Litchi_GLEAN_10049092	-0.212522	1	1.53318	0.00782927	1.31056	0.0328445	VOZ1_ARATH	Transcription factor VOZ1
Litchi_GLEAN_10035043	0.171143	1	-1.25639	0.0327685	-1.00848	0.104798	AROC_ARATH	Chorismate synthase, chloroplastic
Litchi_GLEAN_10013847	0.31516	1	-0.16055	0.914224	1.66187	0.00166088	ENL2_ARATH	Early nodulin-like protein 2
Litchi_GLEAN_10056169	0.41856	1	-2.09046	0.0492031	-1.79359	0.103062	MB3R1_ARATH	Myb-related protein 3R-1
Litchi_GLEAN_10062240	0.428496	1	1.58956	0.0220022	1.43582	0.0513679	SCL14_ARATH	Scarecrow-like protein 14
Litchi_GLEAN_10018336	0.347343	1	-1.61791	0.0324169	-2.22184	0.00628105	MCM2_ORYSI	DNA replication licensing factor MCM2
Litchi_GLEAN_10019333	-0.266876	1	-2.5743	5.81e-07	-2.12648	4.68e-05	H2AXB_ARATH	Probable histone H2AXb
Litchi_GLEAN_10053656	0.104716	1	1.79885	0.000552897	2.23988	1.28e-05	P2C58_ARATH	Probable protein phosphatase 2C 58
Litchi_GLEAN_10033949	-0.282234	1	-2.26906	0.00052265	-2.00398	0.00234747	GUAA_CARHZ	GMP synthase [glutamine-hydrolyzing] {ECO:0000255|HAMAP-Rule:MF_00344}
Litchi_GLEAN_10007383	0.541775	1	-6.8525	9.71e-15	-2.47487	2.39e-05	LAR_DESUN	Leucoanthocyanidin reductase
Litchi_GLEAN_10057543	-0.320989	1	-2.03453	7.39e-05	-1.40665	0.00891015	R15A1_ARATH	40S ribosomal protein S15a-1
Litchi_GLEAN_10007470	0.543886	1	0.8202	0.275253	2.04027	0.00046852	P2C04_ARATH	Probable protein phosphatase 2C 4
Litchi_GLEAN_10011458	0.0401956	1	-0.0341104	1	1.38757	0.0141776	G3PA_SPIOL	Glyceraldehyde-3-phosphate dehydrogenase A, chloroplastic
Litchi_GLEAN_10013128	-0.0254046	1	0.975409	0.127349	1.34934	0.0235283	AGD5_ARATH	Probable ADP-ribosylation factor GTPase-activating protein AGD5
Litchi_GLEAN_10023219	-0.313246	1	-3.19233	2.24e-07	-1.58106	0.00798497	AUX28_SOYBN	Auxin-induced protein AUX28
Litchi_GLEAN_10003277	-0.269394	1	1.65671	0.0129933	2.46525	4.74e-05	CDKG2_ORYSJ	Cyclin-dependent kinase G-2
Litchi_GLEAN_10030079	-0.367372	1	-1.91828	0.00024429	-1.6816	0.00162151	RL9_PEA	60S ribosomal protein L9
Litchi_GLEAN_10048931	0.402605	1	1.43472	0.00705221	2.97558	2.47e-09	SAP5_ARATH	Zinc finger A20 and AN1 domain-containing stress-associated protein 5
Litchi_GLEAN_10024616	0.427858	1	3.09718	5.21e-10	5.06376	4.94e-22	CYT1B_ARATH	Cysteine-rich and transmembrane domain-containing protein B
Litchi_GLEAN_10002204	0.344927	1	1.23444	0.0401215	1.79177	0.00138293	PSD_XANCP	Phosphatidylserine decarboxylase proenzyme {ECO:0000255|HAMAP-Rule:MF_00662}
Litchi_GLEAN_10012110	0.632105	1	-3.74105	1.29e-10	-1.37594	0.0154222	GASA4_ARATH	Gibberellin-regulated protein 4
Litchi_GLEAN_10014072	0.289498	1	1.98091	0.000324057	1.86938	0.00091698	gi|567885915|ref|XP_006435516.1|	hypothetical protein CICLE_v10000432mg [Citrus clementina]
Litchi_GLEAN_10007543	0.708363	1	1.18038	0.0758744	2.66803	1.15e-06	NAC86_ARATH	NAC domain-containing protein 86 {ECO:0000312|EMBL:AED92405.1}
Litchi_GLEAN_10021068	0.283581	1	-2.23655	0.0147007	-1.83042	0.0509732	ALE2_ARATH	Receptor-like serine/threonine-protein kinase ALE2
Litchi_GLEAN_10054598	-0.43637	1	-1.22605	0.0275479	-0.771996	0.221971	PAIRB_RAT	Plasminogen activator inhibitor 1 RNA-binding protein
Litchi_GLEAN_10064613	-0.304747	1	-1.87703	0.00141959	-1.53113	0.0114122	TO401_ARATH	Mitochondrial import receptor subunit TOM40-1
Litchi_GLEAN_10025763	-0.340964	1	2.30645	2.76e-06	2.11743	2.19e-05	PER35_ARATH	Peroxidase 35
Litchi_GLEAN_10052967	0.596712	1	-1.74717	0.0170972	-1.39454	0.0641447	CCN1_ANTMA	G2/mitotic-specific cyclin-1
Litchi_GLEAN_10050019	0.571331	1	2.0986	0.000123311	3.51743	2.55e-11	WRK42_ARATH	Probable WRKY transcription factor 42
Litchi_GLEAN_10001596	0.0605063	1	-2.20554	2.07e-05	-1.45836	0.00698181	SP1L1_ARATH	Protein SPIRAL1-like 1
Litchi_GLEAN_10001588	0.114223	1	0.987365	0.118701	1.34793	0.0208815	KSG10_ARATH	Shaggy-related protein kinase kappa
Litchi_GLEAN_10012202	0.0855311	1	-1.36841	0.0489223	-1.48794	0.0379298	MA651_ARATH	65-kDa microtubule-associated protein 1
Litchi_GLEAN_10046069	0.118009	1	1.49267	0.00878983	1.81122	0.00113394	SYI_BACCQ	Isoleucine--tRNA ligase {ECO:0000255|HAMAP-Rule:MF_02002}
Litchi_GLEAN_10040047	-0.304023	1	-1.17468	0.0396191	-0.818463	0.196237	NDR1_ARATH	Protein NDR1
Litchi_GLEAN_10016710	0.0343649	1	-3.11659	3.54e-09	-1.92922	0.000242907	TRXH2_TOBAC	Thioredoxin H-type 2
Litchi_GLEAN_10012334	-0.136014	1	1.82663	0.0263845	0.72713	0.615614	HAC12_ARATH	Histone acetyltransferase HAC12
Litchi_GLEAN_10060467	-0.263966	1	-0.184112	0.890818	1.37604	0.0134653	MEP1_SOYBN	Metalloendoproteinase 1
Litchi_GLEAN_10024611	-0.792877	1	0.568939	0.510455	1.78228	0.00258741	SPO15_SCHPO	Sporulation-specific protein 15
Litchi_GLEAN_10028725	0.349658	1	1.18855	0.0368559	1.16051	0.0468583	WRK15_ARATH	Probable WRKY transcription factor 15
Litchi_GLEAN_10007625	0.151081	1	1.04816	0.0721929	1.85616	0.000374469	ACEA_CUCSA	Isocitrate lyase
Litchi_GLEAN_10029295	0.0252876	1	2.85539	6.42e-08	2.26402	3.61e-05	GID1B_ARATH	Gibberellin receptor GID1B
Litchi_GLEAN_10020874	0.136344	1	-3.48739	1.18e-06	-3.12047	9.58e-06	ASO_TOBAC	L-ascorbate oxidase
Litchi_GLEAN_10023829	-0.175573	1	-3.22	1.24e-09	-2.03111	0.000114844	H2B1_MEDTR	Probable histone H2B.1
Litchi_GLEAN_10037982	0.472256	1	-3.93021	1.59e-06	-2.11025	0.00356738	TBA_PRUDU	Tubulin alpha chain
Litchi_GLEAN_10032711	0.0843518	1	0.745857	0.243548	1.5515	0.0035873	GIF3_ARATH	GRF1-interacting factor 3
Litchi_GLEAN_10057045	-0.00158706	1	-3.69886	8.47e-08	-3.37011	8.18e-07	Y1680_ARATH	Probable leucine-rich repeat receptor-like protein kinase At1g68400
Litchi_GLEAN_10056206	0.103649	1	-1.71499	0.0122243	-1.34443	0.0668912	DXR_EHRCR	1-deoxy-D-xylulose 5-phosphate reductoisomerase {ECO:0000255|HAMAP-Rule:MF_00183}
Litchi_GLEAN_10043358	0.301041	1	0.702157	0.290401	3.71841	2.44e-13	YLS9_ARATH	Protein YLS9
Litchi_GLEAN_10015964	-0.505894	1	1.47974	0.00415072	1.24639	0.0208185	SNAK2_SOLTU	Snakin-2
Litchi_GLEAN_10051504	0.159936	1	1.40538	0.0200073	1.80624	0.00167729	MRH1_ARATH	Probable LRR receptor-like serine/threonine-protein kinase MRH1
Litchi_GLEAN_10020871	-0.331796	1	-1.69266	0.000920879	-1.40189	0.00816845	RL30_LUPLU	60S ribosomal protein L30
Litchi_GLEAN_10020022	0.0842776	1	1.76404	0.00269771	0.959489	0.196594	Y5262_ARATH	Ankyrin repeat-containing protein At5g02620
Litchi_GLEAN_10019729	-0.285326	1	-1.9072	0.000238864	-1.92629	0.000243622	RL12_PRUAR	60S ribosomal protein L12
Litchi_GLEAN_10039424	-0.641357	1	-5.95335	0.000241776	-4.97278	0.00167226	C93B1_GLYEC	Licodione synthase
Litchi_GLEAN_10053304	-0.04759	1	-2.95949	6.21e-07	-3.14766	2.72e-07	LYM1_ARATH	LysM domain-containing GPI-anchored protein 1
Litchi_GLEAN_10062462	0.660068	1	5.80409	3.75e-15	6.30724	8.16e-18	C82C4_ARATH	Cytochrome P450 82C4
Litchi_GLEAN_10024379	-0.105927	1	3.75377	1.38e-12	3.27518	9.22e-10	AMY3_ARATH	Alpha-amylase 3, chloroplastic
Litchi_GLEAN_10026856	-0.362632	1	2.07928	0.000202584	1.43133	0.0205568	SPSA1_CITUN	Probable sucrose-phosphate synthase 1
Litchi_GLEAN_10056931	-0.365471	1	-1.61974	0.0349864	-1.97533	0.0124902	BXL7_ARATH	Probable beta-D-xylosidase 7
Litchi_GLEAN_10057398	0.0421994	1	2.52658	1.09e-06	2.7583	9.39e-08	WRK23_ARATH	Probable WRKY transcription factor 23
Litchi_GLEAN_10024615	-0.265296	1	-1.77337	0.000649487	-1.17103	0.0373518	RL27_PEA	60S ribosomal protein L27
Litchi_GLEAN_10045097	0.0690955	1	0.925368	0.13393	1.32366	0.0193407	ERD15_ARATH	Protein EARLY RESPONSIVE TO DEHYDRATION 15
Litchi_GLEAN_10018422	-0.25167	1	-2.02326	0.00023227	-2.24241	4.94e-05	PHB2_ARATH	Prohibitin-2, mitochondrial
Litchi_GLEAN_10057927	-0.000442341	1	-3.08739	0.00117353	-3.21863	0.000680134	CLPB1_ARATH	Chaperone protein ClpB1
Litchi_GLEAN_10007077	0.797925	1	5.16508	8.08e-20	6.14518	2.47e-26	KING1_ARATH	SNF1-related protein kinase regulatory subunit gamma-1
Litchi_GLEAN_10050623	-0.063998	1	-1.33679	0.014572	0.506445	0.483925	PSBS_SPIOL	Photosystem II 22 kDa protein, chloroplastic
Litchi_GLEAN_10052491	-0.211437	1	1.43298	0.0248007	0.429926	0.699183	ACA9_ARATH	Calcium-transporting ATPase 9, plasma membrane-type
Litchi_GLEAN_10041708	0.181261	1	2.56354	9.37e-07	1.96196	0.000339549	4CLL7_ARATH	4-coumarate--CoA ligase-like 7
Litchi_GLEAN_10031213	0.321081	1	-2.22403	0.00213866	-2.58514	0.000694585	C3H53_ORYSJ	Zinc finger CCCH domain-containing protein 53
Litchi_GLEAN_10048387	-0.0995373	1	-2.50284	0.000914584	-1.45761	0.0563126	K125_TOBAC	125 kDa kinesin-related protein
Litchi_GLEAN_10057371	-0.120587	1	-2.06537	8.24e-05	-1.76179	0.000965612	RL23A_FRIAG	60S ribosomal protein L23A
Litchi_GLEAN_10002128	0.114298	1	0.870773	0.150893	1.86346	0.000350928	KRAF1_CAEBR	Raf homolog serine/threonine-protein kinase
Litchi_GLEAN_10058538	0.0781227	1	-0.394368	0.719299	-1.5643	0.0340585	BRI1_SOLPE	Systemin receptor SR160
Litchi_GLEAN_10011852	0.512535	1	-3.34006	0.000289438	-0.939626	0.297708	RGAP2_ARATH	Rho GTPase-activating protein 2
Litchi_GLEAN_10064821	-0.585291	1	-1.92348	0.000213992	-1.3151	0.0161695	CHIT3_VITVI	Acidic endochitinase
Litchi_GLEAN_10014076	-0.0741679	1	1.57472	0.0373396	1.59998	0.0398588	PQQL_ECOLI	Probable zinc protease PqqL
Litchi_GLEAN_10009936	0.0718922	1	-3.07147	1.55e-06	-2.5156	5.83e-05	SCP18_ARATH	Serine carboxypeptidase-like 18
Litchi_GLEAN_10028285	-0.0881798	1	-3.88856	2.41e-09	-2.4184	5.42e-05	ASOL_BRANA	L-ascorbate oxidase homolog
Litchi_GLEAN_10007879	0.0383373	1	1.27358	0.0697466	1.51085	0.025526	CID4_ARATH	Polyadenylate-binding protein-interacting protein 4
Litchi_GLEAN_10004231	-0.488333	1	-2.12951	2.4e-05	-1.45326	0.00581691	RS242_ARATH	40S ribosomal protein S24-2
Litchi_GLEAN_10061240	-0.376879	1	-1.78788	0.000373157	-1.28066	0.0161695	RS30_ARATH	40S ribosomal protein S30
Litchi_GLEAN_10015515	0.352405	1	-2.30711	0.00995249	-1.49182	0.123451	IMK2_ARATH	Probably inactive leucine-rich repeat receptor-like protein kinase IMK2
Litchi_GLEAN_10007811	0.101534	1	1.59303	0.0287604	0.106479	1	AB10C_ARATH	ABC transporter C family member 10
Litchi_GLEAN_10028810	-0.389962	1	-1.19798	0.133332	-3.01237	0.000322131	SUBL_ARATH	Subtilisin-like protease
Litchi_GLEAN_10055067	-0.457008	1	-2.89014	3.28e-07	-3.14096	5.21e-08	DEFA_ANTMA	Floral homeotic protein DEFICIENS
Litchi_GLEAN_10061358	-0.23126	1	0.0304666	1	1.42787	0.00673163	CH60_ACHLI	60 kDa chaperonin {ECO:0000255|HAMAP-Rule:MF_00600}
Litchi_GLEAN_10032714	0.134495	1	2.44657	3.42e-06	2.32682	1.17e-05	CIPK9_ARATH	CBL-interacting serine/threonine-protein kinase 9
Litchi_GLEAN_10014923	-0.119762	1	3.11042	1.52e-10	3.64765	1.31e-13	MT1_CICAR	Metallothionein-like protein 1
Litchi_GLEAN_10033936	0.176939	1	2.17084	0.000101517	0.693615	0.409608	PSA_ARATH	Puromycin-sensitive aminopeptidase
Litchi_GLEAN_10037218	0.104908	1	1.57311	0.0493169	1.07183	0.259715	AB1D_ARATH	ABC transporter D family member 1
Litchi_GLEAN_10036726	0.338889	1	-2.21585	0.00863157	-1.84442	0.0284047	E131_ARATH	Glucan endo-1,3-beta-glucosidase 1
Litchi_GLEAN_10062606	0.284872	1	-2.21076	0.0147007	-1.55139	0.104772	FPP7_ARATH	Filament-like plant protein 7
Litchi_GLEAN_10056301	0.00382528	1	-1.27779	0.0209301	-0.983264	0.0991868	ATP5H_ARATH	ATP synthase subunit d, mitochondrial
Litchi_GLEAN_10062402	0.260007	1	2.09986	0.000268733	1.43502	0.0251223	BGH3B_BACO1	Beta-glucosidase BoGH3B
Litchi_GLEAN_10035329	-0.554058	1	-1.77209	0.000519654	-1.31985	0.0141646	RL37A_ORYSJ	60S ribosomal protein L37a
Litchi_GLEAN_10055985	0.00696259	1	2.45467	2.71e-06	2.20716	3.54e-05	MET13_DANRE	Methyltransferase-like protein 13
Litchi_GLEAN_10031565	-0.380167	1	-1.60077	0.00198459	-1.01193	0.076734	RL141_ARATH	60S ribosomal protein L14-1
Litchi_GLEAN_10040257	0.176628	1	1.31624	0.0270708	0.849966	0.24764	WDR26_XENTR	WD repeat-containing protein 26
Litchi_GLEAN_10017633	0.274279	1	-3.0444	7.07e-05	-2.17767	0.00420746	CYPR4_CYNCA	Protein CYPRO4
Litchi_GLEAN_10033573	-0.231519	1	-2.53687	0.000360993	-2.43732	0.00091698	ASPG1_ARATH	Protein ASPARTIC PROTEASE IN GUARD CELL 1
Litchi_GLEAN_10060511	0.00386317	1	-2.67558	3.4e-05	-2.54205	8.92e-05	NHLC2_BOVIN	NHL repeat-containing protein 2
Litchi_GLEAN_10033916	0.0406466	1	-2.45402	0.000675918	-2.60996	0.000596157	B3GLT_MOUSE	Beta-1,3-glucosyltransferase
Litchi_GLEAN_10005228	0.213117	1	1.52458	0.0173042	1.12858	0.121124	ARC5_ARATH	Dynamin-like protein ARC5
Litchi_GLEAN_10029907	-0.288044	1	-1.65672	0.00176981	-1.43354	0.00872107	BOB1_ARATH	Protein BOBBER 1
Litchi_GLEAN_10001943	0.36471	1	-2.35877	0.0275479	-1.91054	0.0649931	KN12B_ARATH	Kinesin-like protein KIN12B
Litchi_GLEAN_10018333	0.367203	1	0.496307	0.500705	1.34392	0.0152599	SIL1_YARLI	Nucleotide exchange factor SIL1
Litchi_GLEAN_10056940	-0.173983	1	-2.97283	4.18e-09	-1.3468	0.0115617	PHLB_PHLPR	Pollen allergen Phl p 11
Litchi_GLEAN_10013678	-0.229949	1	-1.84062	0.000509326	-1.5165	0.00527006	RL182_ARATH	60S ribosomal protein L18-2
Litchi_GLEAN_10024358	-0.10896	1	-1.22632	0.0403024	-1.90869	0.00111737	ATB13_ARATH	Homeobox-leucine zipper protein ATHB-13
Litchi_GLEAN_10011369	0.0636957	1	-4.23743	9.57e-11	-2.57599	1.42e-05	NEP1_NEPGR	Aspartic proteinase nepenthesin-1
Litchi_GLEAN_10010667	0.207751	1	-3.4801	0.00193851	-1.98364	0.045239	LNG2_ARATH	Protein LONGIFOLIA 2
Litchi_GLEAN_10042023	-0.179642	1	-3.87222	1.5e-11	-2.17872	4.96e-05	CADH9_ARATH	Probable cinnamyl alcohol dehydrogenase 9
Litchi_GLEAN_10048497	-0.269647	1	-4.33527	1.64e-12	-1.45165	0.0108233	GPAT6_ARATH	Glycerol-3-phosphate 2-O-acyltransferase 6
Litchi_GLEAN_10061928	0.329702	1	1.21471	0.0460273	1.11242	0.081806	KNOS1_ORYSJ	Homeobox protein knotted-1-like 1
Litchi_GLEAN_10021671	-0.42081	1	2.3851	2.68e-05	1.57928	0.011246	AMPD_ARATH	AMP deaminase
Litchi_GLEAN_10051829	0.582811	1	-2.97837	0.000579504	-1.74257	0.0411593	Y1710_ARATH	Uncharacterized protein At1g65710 {ECO:0000305}
Litchi_GLEAN_10052126	0.48534	1	3.11107	1.4e-06	2.84657	1.48e-05	FAB1D_ARATH	Putative 1-phosphatidylinositol-3-phosphate 5-kinase FAB1D
Litchi_GLEAN_10058195	0.562999	1	0.447111	0.719299	2.47778	2.99e-05	AAP3_ARATH	Amino acid permease 3
Litchi_GLEAN_10028247	0.0691858	1	2.29937	8.33e-06	2.54928	7.71e-07	CATA1_GOSHI	Catalase isozyme 1
Litchi_GLEAN_10031044	0.332726	1	2.94153	1.47e-07	2.85592	4.87e-07	FXL14_MOUSE	F-box/LRR-repeat protein 14
Litchi_GLEAN_10009556	-0.316304	1	2.65727	4.57e-06	2.49963	2.45e-05	PPA26_ARATH	Bifunctional purple acid phosphatase 26
Litchi_GLEAN_10026564	-0.0711737	1	0.76732	0.270129	1.50219	0.0103456	TRC_DROPS	Serine/threonine-protein kinase tricorner
Litchi_GLEAN_10026420	0.00222165	1	-0.589917	0.424794	-1.36559	0.0286042	BGL44_ARATH	Beta-glucosidase 44
Litchi_GLEAN_10026258	-0.109504	1	-4.90441	2.29e-11	-2.18701	0.000257525	H2A5_ARATH	Probable histone H2A.5
Litchi_GLEAN_10027968	0.317607	1	-2.21403	0.00286835	-0.599302	0.530878	CSPLO_POPTR	CASP-like protein 3A1
Litchi_GLEAN_10020234	-0.234636	1	-1.54428	0.022248	-0.940675	0.193698	KCAB_ARATH	Probable voltage-gated potassium channel subunit beta
Litchi_GLEAN_10029023	-0.201154	1	2.19518	3.38e-05	2.95065	1.23e-08	STC_RICCO	Sugar carrier protein C
Litchi_GLEAN_10023131	0.311623	1	2.25931	3.76e-05	1.65367	0.00557199	BCAL2_ARATH	Branched-chain-amino-acid aminotransferase-like protein 2
Litchi_GLEAN_10063174	-0.0976234	1	2.49382	1.87e-06	0.341221	0.737529	AGAL_COFAR	Alpha-galactosidase
Litchi_GLEAN_10059832	0.281803	1	0.939848	0.202913	1.70333	0.00498934	NAC86_ARATH	NAC domain-containing protein 86 {ECO:0000312|EMBL:AED92405.1}
Litchi_GLEAN_10059709	-0.343562	1	2.32901	0.000367063	1.58522	0.0442917	ACA8_ARATH	Calcium-transporting ATPase 8, plasma membrane-type
Litchi_GLEAN_10016367	-0.199875	1	1.38845	0.00927457	-0.196114	0.880221	C7D55_HYOMU	Premnaspirodiene oxygenase
Litchi_GLEAN_10041707	-0.156423	1	-3.68761	2.79e-11	-1.86019	0.000477806	HIP26_ARATH	Heavy metal-associated isoprenylated plant protein 26
Litchi_GLEAN_10039535	-0.129071	1	-3.39098	7.21e-07	-2.04641	0.00139077	TBB1_AVESA	Tubulin beta-1 chain
Litchi_GLEAN_10037284	0.238856	1	2.25	8.98e-05	3.75047	8.36e-12	AI5L5_ARATH	ABSCISIC ACID-INSENSITIVE 5-like protein 5
Litchi_GLEAN_10027321	0.152613	1	1.45486	0.0178205	1.18643	0.0805716	YTHD1_MOUSE	YTH domain-containing family protein 1
Litchi_GLEAN_10042347	0.135654	1	-3.84348	4.81e-12	-2.43085	4.03e-06	ENL1_ARATH	Early nodulin-like protein 1
Litchi_GLEAN_10039560	-0.0827723	1	1.9124	0.000362381	1.11025	0.0775929	FTHS_SPIOL	Formate--tetrahydrofolate ligase
Litchi_GLEAN_10014074	0.0844244	1	-1.05976	0.108933	-1.43348	0.0247835	Y1666_ARATH	Uncharacterized protein At1g76660
Litchi_GLEAN_10011925	0.0546763	1	2.36993	1.21e-05	1.69508	0.00354787	RSH3C_ARATH	Probable GTP diphosphokinase RSH3, chloroplastic
Litchi_GLEAN_10044074	0.454281	1	1.84478	0.00232103	2.34474	5.93e-05	Y5262_ARATH	Ankyrin repeat-containing protein At5g02620
Litchi_GLEAN_10060425	-0.282215	1	-2.30221	0.000155709	-1.69868	0.00591783	CSE_ARATH	Caffeoylshikimate esterase
Litchi_GLEAN_10002432	-0.0319023	1	1.40852	0.00904227	0.683228	0.316413	PCP_PYRFU	Pyrrolidone-carboxylate peptidase
Litchi_GLEAN_10045857	-0.170491	1	0.471649	0.556011	1.46681	0.00843156	ALL8_OLEEU	Calcium-binding allergen Ole e 8
Litchi_GLEAN_10010826	-0.233499	1	1.56264	0.0116764	1.19199	0.0879907	FAF2B_XENLA	FAS-associated factor 2-B
Litchi_GLEAN_10008786	0.0752418	1	1.38111	0.0209301	1.19711	0.0591572	Y043_METJA	Uncharacterized protein MJ0043
Litchi_GLEAN_10057991	0.264487	1	-3.0973	4.64e-07	-1.58867	0.00797721	PAL1_PRUAV	Phenylalanine ammonia-lyase 1
Litchi_GLEAN_10044018	-0.0627956	1	-1.2386	0.0655118	-1.68156	0.0115388	ICR2_ARATH	Interactor of constitutive active ROPs 2, chloroplastic
Litchi_GLEAN_10045560	-0.0958887	1	-1.98452	0.00316557	-1.16825	0.112668	PTR3_ARATH	Protein NRT1/ PTR FAMILY 5.2
Litchi_GLEAN_10029250	0.142627	1	-1.10638	0.0643426	-1.30528	0.0284933	SFH3_ARATH	Phosphatidylinositol/phosphatidylcholine transfer protein SFH3
Litchi_GLEAN_10050071	-0.307597	1	-2.3349	0.00286835	-1.89447	0.0137061	SRF8_ARATH	Protein STRUBBELIG-RECEPTOR FAMILY 8
Litchi_GLEAN_10049020	-0.185062	1	1.51183	0.0201999	-0.809821	0.44703	Y5656_ARATH	BTB/POZ domain-containing protein At5g66560
Litchi_GLEAN_10001757	0.708611	1	3.54535	1.5e-08	2.00078	0.0102278	RBOHD_ARATH	Respiratory burst oxidase homolog protein D
Litchi_GLEAN_10026623	-0.213356	1	-1.83004	0.0147007	-0.224128	0.904745	P2C73_ARATH	Probable protein phosphatase 2C 73
Litchi_GLEAN_10047024	0.112627	1	-3.15061	2.96e-07	-1.8381	0.00192349	SY111_ARATH	Syntaxin-related protein KNOLLE
Litchi_GLEAN_10015379	-0.303345	1	-1.52469	0.00503192	-1.1446	0.0463789	SBSN_MOUSE	Suprabasin
Litchi_GLEAN_10007062	-0.456017	1	0.902106	0.121327	4.09872	4.34e-16	COR47_ARATH	Dehydrin COR47
Litchi_GLEAN_10035331	0.176393	1	-3.36816	1.04e-08	-1.85631	0.00101523	YL126_YEAST	Putative glutamine amidotransferase YLR126C
Litchi_GLEAN_10063972	-0.0308894	1	-3.01575	0.00452428	-1.84186	0.0846765	ERL1_ARATH	LRR receptor-like serine/threonine-protein kinase ERL1 {ECO:0000303|PubMed:14985254}
Litchi_GLEAN_10035441	0.485419	1	-2.72214	0.00017326	-1.93705	0.00649915	CCNB1_SOYBN	G2/mitotic-specific cyclin S13-6
Litchi_GLEAN_10008477	0.281161	1	1.19798	0.0357593	1.73082	0.00111389	CALM_LILLO	Calmodulin
Litchi_GLEAN_10012392	0.238227	1	1.70161	0.00169461	0.939407	0.142833	MAKR1_ARATH	Probable membrane-associated kinase regulator 1
Litchi_GLEAN_10011885	-0.166056	1	-1.41923	0.0091306	-0.943452	0.116429	RS11_EUPES	40S ribosomal protein S11
Litchi_GLEAN_10053583	-0.11496	1	1.10622	0.0577284	1.20053	0.0388117	TBL39_ARATH	Protein trichome birefringence-like 39
Litchi_GLEAN_10053800	0.484432	1	2.19017	0.000500068	1.38584	0.0716788	BGAL_VIBC3	Beta-galactosidase {ECO:0000255|HAMAP-Rule:MF_01687}
Litchi_GLEAN_10023842	0.077758	1	0.81036	0.184203	1.46546	0.00607531	UBC7_ARATH	Ubiquitin-conjugating enzyme E2 7
Litchi_GLEAN_10053348	0.575236	1	1.88266	0.00295232	1.35339	0.0591572	IKU2_ARATH	Receptor-like protein kinase HAIKU2
Litchi_GLEAN_10065085	0.0554033	1	2.26628	2.59e-05	1.41534	0.0180908	AIM1_ARATH	Peroxisomal fatty acid beta-oxidation multifunctional protein AIM1
Litchi_GLEAN_10026925	0.231908	1	1.36712	0.0416961	0.841312	0.338854	UPL5_ARATH	E3 ubiquitin-protein ligase UPL5
Litchi_GLEAN_10059492	-0.294659	1	-1.50107	0.00500258	-1.19895	0.0335618	RS193_ARATH	40S ribosomal protein S19-3
Litchi_GLEAN_10062508	0.310506	1	1.64706	0.00627169	0.809165	0.316413	SRK2E_ARATH	Serine/threonine-protein kinase SRK2E
Litchi_GLEAN_10014094	-0.0365218	1	-0.888516	0.215773	-1.45615	0.0276404	DCDA2_ARATH	Diaminopimelate decarboxylase 2, chloroplastic
Litchi_GLEAN_10021747	-0.673068	1	1.90921	0.0328993	0.501237	0.914083	R13L1_ARATH	Putative disease resistance RPP13-like protein 1
Litchi_GLEAN_10021332	0.0678562	1	1.66158	0.00739165	0.805002	0.326141	WGE_DROME	Protein winged eye
Litchi_GLEAN_10048879	0.0703451	1	-1.20064	0.0523597	-1.48855	0.0155216	SMT1_ORYSJ	Cycloartenol-C-24-methyltransferase 1
Litchi_GLEAN_10014493	-0.344942	1	-1.59257	0.00246546	-1.73023	0.00102554	RS272_ARATH	40S ribosomal protein S27-2
Litchi_GLEAN_10051272	0.151376	1	1.66242	0.00549024	1.65569	0.007019	SIPL4_ARATH	Signal peptide peptidase-like 4
Litchi_GLEAN_10032253	-0.524866	1	-4.9253	6.33e-16	-2.93657	4.79e-08	FLS_CITUN	Flavonol synthase/flavanone 3-hydroxylase
Litchi_GLEAN_10057483	0.173028	1	0.572906	0.421956	1.39537	0.011812	DI193_ARATH	Protein DEHYDRATION-INDUCED 19 homolog 3
Litchi_GLEAN_10055107	-0.998364	1	-5.67382	7.46e-09	-7.08099	1.85e-09	UPTG2_SOLTU	Alpha-1,4-glucan-protein synthase [UDP-forming] 2
Litchi_GLEAN_10063010	0.0490283	1	-2.72009	0.000126117	-0.944517	0.21875	COL7_ARATH	Zinc finger protein CONSTANS-LIKE 7
Litchi_GLEAN_10026963	0.0992843	1	-1.26666	0.0438539	-1.11885	0.0917819	TT12_ARATH	Protein TRANSPARENT TESTA 12
Litchi_GLEAN_10029237	0.00496876	1	-2.60446	0.000265719	-2.75481	0.000229197	XERIC_ARATH	Probable E3 ubiquitin-protein ligase XERICO
Litchi_GLEAN_10037052	0.0269959	1	-5.14881	6.03e-17	-0.982924	0.0935259	CWPX_ARATH	Putative cell wall protein
Litchi_GLEAN_10058156	0.0069751	1	-2.39325	0.00116542	-2.80862	0.000530291	Y5830_ARATH	Probable inactive receptor kinase At5g58300
Litchi_GLEAN_10005437	0.1853	1	-3.03499	1.21e-08	-2.88076	6.72e-08	AX22B_VIGRR	Auxin-induced protein 22B
Litchi_GLEAN_10044508	-0.0426198	1	-3.76594	1.08e-05	-2.2935	0.00364546	ASOL_BRANA	L-ascorbate oxidase homolog
Litchi_GLEAN_10029548	0.272341	1	2.8877	8.26e-07	3.39601	4e-09	ETR2_ARATH	Ethylene receptor 2
Litchi_GLEAN_10043584	-0.270755	1	-1.75198	0.00106211	-1.6983	0.00170216	RL74_ARATH	60S ribosomal protein L7-4
Litchi_GLEAN_10011828	0.368663	1	1.06792	0.126597	1.5397	0.0158664	IST1L_DICDI	IST1-like protein
Litchi_GLEAN_10005765	0.113799	1	-1.50917	0.0254727	-1.51244	0.0372892	P2C52_ARATH	Probable protein phosphatase 2C 52
Litchi_GLEAN_10025449	0.206776	1	-2.83281	1.55e-07	-2.75208	3.89e-07	IFRH_SOLTU	Isoflavone reductase homolog
Litchi_GLEAN_10051876	0.319601	1	0.798107	0.367158	1.6336	0.0163583	S12A7_RABIT	Solute carrier family 12 member 7
Litchi_GLEAN_10036913	-0.368078	1	-4.28232	1.01e-05	-2.19962	0.00522588	gi|641838282|gb|KDO57226.1|	hypothetical protein CISIN_1g003892mg [Citrus sinensis]
Litchi_GLEAN_10039232	0.155	1	1.51234	0.0328375	0.772967	0.483925	PWD_ARATH	Phosphoglucan, water dikinase, chloroplastic
Litchi_GLEAN_10039312	-0.377901	1	-2.22899	1.12e-05	-1.67147	0.001391	RL222_ARATH	60S ribosomal protein L22-2
Litchi_GLEAN_10057033	-0.118709	1	-2.65802	6.97e-05	-1.85849	0.00442455	CSLA9_ARATH	Glucomannan 4-beta-mannosyltransferase 9
Litchi_GLEAN_10036112	-0.256039	1	-0.76186	0.279965	-1.30086	0.0440398	BRG3_ARATH	Probable BOI-related E3 ubiquitin-protein ligase 3
Litchi_GLEAN_10011412	-0.093251	1	1.15107	0.230485	1.64522	0.0411593	TAF2_ARATH	Transcription initiation factor TFIID subunit 2
Litchi_GLEAN_10028443	0.120372	1	1.48958	0.0129396	0.598323	0.490537	ACS_ARATH	Acetyl-coenzyme A synthetase, chloroplastic/glyoxysomal
Litchi_GLEAN_10014475	-0.540226	1	-3.58844	9.02e-06	-4.90138	4.87e-07	XTH5_ARATH	Probable xyloglucan endotransglucosylase/hydrolase protein 5
Litchi_GLEAN_10021109	-0.153072	1	1.49945	0.01858	1.18063	0.0960946	ILL4_ARATH	IAA-amino acid hydrolase ILR1-like 4
Litchi_GLEAN_10025690	0.171639	1	-3.30163	3.85e-06	-2.46827	0.000358764	LAC14_ARATH	Laccase-14
Litchi_GLEAN_10047218	0.343279	1	-1.58427	0.00939368	-1.29537	0.0440709	Y1491_ARATH	Uncharacterized protein At1g04910
Litchi_GLEAN_10058276	0.0501913	1	-3.62128	8.19e-09	-2.98391	1.1e-06	RLP12_ARATH	Receptor-like protein 12
Litchi_GLEAN_10030032	0.124073	1	-2.4658	8.66e-05	-0.381642	0.699183	DAD2_PETHY	Probable strigolactone esterase DAD2
Litchi_GLEAN_10014045	0.126738	1	-3.69427	2.67e-08	-2.69201	1.19e-05	CFA57_HUMAN	Cilia- and flagella-associated protein 57 {ECO:0000312|HGNC:HGNC:26485}
Litchi_GLEAN_10019105	0.261173	1	-2.43082	4.7e-05	-1.73808	0.0039878	GCL1_ARATH	LanC-like protein GCL1
Litchi_GLEAN_10034485	0.226766	1	1.51919	0.0111299	0.306244	0.82331	MACP2_ARATH	MACPF domain-containing protein At4g24290
Litchi_GLEAN_10011159	0.158285	1	-3.28957	9.1e-08	-2.14663	0.000351941	AROF_ARATH	Phospho-2-dehydro-3-deoxyheptonate aldolase 1, chloroplastic
Litchi_GLEAN_10028117	-0.499243	1	-1.50047	0.022248	-1.50752	0.0231383	ANM11_ARATH	Protein arginine N-methyltransferase 1.1
Litchi_GLEAN_10025602	-0.136565	1	1.65875	0.0101646	1.30281	0.067233	TM1L2_HUMAN	TOM1-like protein 2
Litchi_GLEAN_10033562	0.0185383	1	1.49885	0.0102446	1.44981	0.0147521	MIC60_PICPG	MICOS complex subunit MIC60
Litchi_GLEAN_10059599	-0.497395	1	-2.38129	0.00618976	-1.42778	0.104569	BGA10_ARATH	Beta-galactosidase 10
Litchi_GLEAN_10057432	0.149169	1	1.49634	0.00349334	1.65489	0.00114774	CP122_ARATH	Calvin cycle protein CP12-2, chloroplastic
Litchi_GLEAN_10032988	0.0144006	1	-1.22961	0.135825	-2.15688	0.00895204	CLAP1_CAEEL	Protein CLASP-1
Litchi_GLEAN_10031067	0.162308	1	1.63246	0.0275676	1.17125	0.166476	ELF3_ARATH	Protein EARLY FLOWERING 3
Litchi_GLEAN_10038607	-0.209992	1	1.54753	0.00441545	1.5359	0.00540869	PPI1_ARATH	Proton pump-interactor 1
Litchi_GLEAN_10020664	0.16463	1	2.35823	4.39e-06	2.57241	5.78e-07	STAR7_MOUSE	StAR-related lipid transfer protein 7, mitochondrial
Litchi_GLEAN_10062864	0.0485021	1	2.82136	3.8e-08	3.51964	6.99e-12	SYP61_ARATH	Syntaxin-61
Litchi_GLEAN_10038329	0.0226302	1	2.84944	1.38e-06	1.63345	0.0214151	Y2165_ARATH	Probable LRR receptor-like serine/threonine-protein kinase At2g16250
Litchi_GLEAN_10062293	0.252509	1	1.06977	0.0778013	1.40239	0.0136322	TRNH1_ARATH	Tropinone reductase homolog At1g07440
Litchi_GLEAN_10022816	-0.359055	1	-1.32406	0.0156402	-1.7278	0.00119549	RS174_ARATH	40S ribosomal protein S17-4
Litchi_GLEAN_10039517	0.3481	1	-0.444262	0.553505	1.35255	0.0121169	PP346_ARATH	Pentatricopeptide repeat-containing protein At4g32450, mitochondrial
Litchi_GLEAN_10049613	-0.373659	1	-2.74686	0.000107733	-0.0963236	1	AUL1_ARATH	Auxilin-like protein 1
Litchi_GLEAN_10001662	0.164326	1	1.93858	0.0153544	0.199518	0.996283	TRRAP_HUMAN	Transformation/transcription domain-associated protein
Litchi_GLEAN_10035720	-0.0323057	1	1.02374	0.0685417	1.42379	0.00707089	CALM_LILLO	Calmodulin
Litchi_GLEAN_10030010	0.242191	1	-2.97395	0.00486579	-1.395	0.145517	KLH12_HUMAN	Kelch-like protein 12
Litchi_GLEAN_10055068	-0.13677	1	-3.09259	7.18e-06	-2.90965	2.69e-05	AL3F1_ARATH	Aldehyde dehydrogenase family 3 member F1
Litchi_GLEAN_10031047	-0.128935	1	1.10367	0.0837357	1.40029	0.0204224	NUB1_HUMAN	NEDD8 ultimate buster 1
Litchi_GLEAN_10009971	0.080796	1	2.08595	7.23e-05	1.6575	0.00271275	INVA_VIGRR	Acid beta-fructofuranosidase
Litchi_GLEAN_10012956	-0.239455	1	1.43683	0.00738893	1.67357	0.00155171	EF106_ARATH	Ethylene-responsive transcription factor ERF106
Litchi_GLEAN_10058362	0.299182	1	-2.90215	0.000228968	-1.88199	0.0157419	MS5L2_ARATH	Protein POLLENLESS 3-LIKE 2 {ECO:0000303|Ref.5}
Litchi_GLEAN_10041528	0.523546	1	2.35554	0.0013204	3.03963	1.19e-05	INT1_ARATH	Inositol transporter 1
Litchi_GLEAN_10057488	0.123605	1	-2.05974	0.0392886	-1.17498	0.304703	ATK4_ARATH	Kinesin-4
Litchi_GLEAN_10033175	0.141142	1	5.1358	3.1e-21	5.31646	1.27e-22	12KD_FRAAN	Auxin-repressed 12.5 kDa protein
Litchi_GLEAN_10062113	-0.0270886	1	-1.89848	0.0245573	-1.94024	0.0315188	Y3126_ARATH	Uncharacterized protein At3g61260
Litchi_GLEAN_10027791	-0.298893	1	-1.06049	0.0903254	-1.28514	0.0384846	GSTP1_MESAU	Glutathione S-transferase P
Litchi_GLEAN_10048526	-0.241366	1	2.49742	2.51e-06	2.26045	3.09e-05	ENG2_SCHPO	Putative endo-1,3(4)-beta-glucanase 2
Litchi_GLEAN_10028338	0.0615333	1	3.438	2.32e-09	4.3651	2.08e-14	UVR8_ARATH	Ultraviolet-B receptor UVR8
Litchi_GLEAN_10061709	0.271991	1	1.45212	0.0275479	1.66826	0.00732347	BRPF3_HUMAN	Bromodomain and PHD finger-containing protein 3
Litchi_GLEAN_10036135	0.376096	1	2.0321	0.000507148	2.36802	4.05e-05	WRK46_ARATH	Probable WRKY transcription factor 46
Litchi_GLEAN_10054236	0.146092	1	2.01163	0.000123522	1.64425	0.00253187	TAR4_ARATH	Tryptophan aminotransferase-related protein 4
Litchi_GLEAN_10043082	-0.145021	1	-1.26515	0.0464535	-1.50645	0.0172308	SPD1_DATST	Spermidine synthase 1
Litchi_GLEAN_10057910	0.248138	1	1.43193	0.00934114	-0.00944188	1	BH035_ARATH	Transcription factor bHLH35
Litchi_GLEAN_10008170	0.0369925	1	-1.05963	0.180136	-2.19168	0.00432411	HAT4_ARATH	Homeobox-leucine zipper protein HAT4
Litchi_GLEAN_10062237	0.168904	1	1.82685	0.00591478	1.50439	0.0374833	TRP5_ARATH	Telomere repeat-binding protein 5
Litchi_GLEAN_10033796	-0.11152	1	-1.36978	0.0318222	-1.27902	0.0531849	UBR7_HUMAN	Putative E3 ubiquitin-protein ligase UBR7
Litchi_GLEAN_10009226	-0.380853	1	-2.7836	0.000149526	-2.10963	0.00308031	LECA_CASCR	Agglutinin
Litchi_GLEAN_10044177	-0.128915	1	1.0345	0.12543	1.33971	0.0322795	GTE12_ARATH	Transcription factor GTE12
Litchi_GLEAN_10037154	0.172703	1	2.29669	5.6e-06	0.734872	0.272526	HYES_HUMAN	Bifunctional epoxide hydrolase 2
Litchi_GLEAN_10040958	0.0440878	1	1.33066	0.0413853	-0.0553347	1	LRKS7_ARATH	Probable L-type lectin-domain containing receptor kinase S.7
Litchi_GLEAN_10054494	0.119293	1	2.8127	1.45e-06	1.80464	0.00587177	RBOHC_SOLTU	Respiratory burst oxidase homolog protein C
Litchi_GLEAN_10055249	0.137482	1	-2.05015	0.00193517	-1.00191	0.163294	TPS1_RICCO	Alpha-copaene synthase
Litchi_GLEAN_10018108	-0.328043	1	-1.50841	0.00396827	-1.07577	0.0567366	BT3L4_DANRE	Transcription factor BTF3 homolog 4
Litchi_GLEAN_10017762	-0.2639	1	-1.94149	0.000526893	-1.57033	0.00633822	HDT1_SOYBN	Histone deacetylase HDT1
Litchi_GLEAN_10015544	0.277662	1	1.82365	0.000286672	0.988355	0.0858304	HIP26_ARATH	Heavy metal-associated isoprenylated plant protein 26
Litchi_GLEAN_10030180	0.472053	1	1.0887	0.0858782	1.9054	0.000541538	P2C49_ARATH	Probable protein phosphatase 2C 49
Litchi_GLEAN_10019566	-0.674534	1	2.09833	0.000457898	1.85976	0.0028375	MIOX2_ARATH	Inositol oxygenase 2
Litchi_GLEAN_10051005	0.618748	1	2.9734	5.95e-06	3.32379	1.87e-07	INVA_ARATH	Alkaline/neutral invertase A, mitochondrial {ECO:0000305}
Litchi_GLEAN_10048511	0.379785	1	0.880091	0.326255	1.46797	0.0454242	CPL2_ARATH	RNA polymerase II C-terminal domain phosphatase-like 2
Litchi_GLEAN_10029229	0.116834	1	0.898507	0.142755	1.24381	0.0292701	RAB1C_ARATH	Ras-related protein RABB1c
Litchi_GLEAN_10048038	-0.0069667	1	-3.01273	5.44e-05	-2.91025	8.64e-05	ASPG1_ARATH	Protein ASPARTIC PROTEASE IN GUARD CELL 1
Litchi_GLEAN_10008882	-0.0882988	1	1.61058	0.00766668	1.80441	0.00225632	GALM_MOUSE	Aldose 1-epimerase
Litchi_GLEAN_10056905	0.409812	1	-1.6888	0.00591391	-1.81872	0.00352745	ALKB2_ARATH	Alpha-ketoglutarate-dependent dioxygenase alkB homolog 2
Litchi_GLEAN_10023407	-0.388332	1	-1.75517	0.000700126	-1.54174	0.00372931	RLA3_MAIZE	60S acidic ribosomal protein P3
Litchi_GLEAN_10046823	-0.128883	1	2.29886	2.81e-05	2.3889	1.31e-05	SRPK_PHYPO	Serine/threonine-protein kinase SRPK {ECO:0000303|PubMed:19657567}
Litchi_GLEAN_10027469	-0.511864	1	-1.48761	0.00610192	-1.21697	0.0335214	RL9_PEA	60S ribosomal protein L9
Litchi_GLEAN_10040173	0.119862	1	-0.574599	0.6499	-2.24135	0.0383091	REV_ARATH	Homeobox-leucine zipper protein REVOLUTA
Litchi_GLEAN_10005244	0.397993	1	-1.85863	0.0394692	-1.74925	0.0509732	SCR_IPONI	Protein SCARECROW
Litchi_GLEAN_10006378	-0.186939	1	-1.68011	0.00286835	-1.61036	0.0050107	ASSY_ARATH	Argininosuccinate synthase, chloroplastic
Litchi_GLEAN_10060751	0.0597472	1	-1.41727	0.0288352	-1.35301	0.0389754	BGL42_ARATH	Beta-glucosidase 42
Litchi_GLEAN_10015949	0.337964	1	-3.44372	1.99e-05	-1.67483	0.0204904	GUN10_ARATH	Endoglucanase 10
Litchi_GLEAN_10019667	0.0970747	1	-2.67275	0.0031046	-2.56389	0.00862535	MCM3_ARATH	DNA replication licensing factor MCM3
Litchi_GLEAN_10005672	-0.345936	1	1.71579	0.0194284	1.0476	0.309283	LNG1_ARATH	Protein LONGIFOLIA 1
Litchi_GLEAN_10059919	0.0197248	1	1.02285	0.0920197	2.86794	2.15e-08	GALE2_CYATE	UDP-glucose 4-epimerase GEPI48
Litchi_GLEAN_10028897	0.526596	1	-0.877436	0.247359	-1.50309	0.0423466	2A5I_ARATH	Serine/threonine protein phosphatase 2A 57 kDa regulatory subunit B' iota isoform
Litchi_GLEAN_10014239	0.0834995	1	1.02819	0.151401	1.32617	0.0408861	OTU5A_DANRE	OTU domain-containing protein 5-A
Litchi_GLEAN_10063710	0.32094	1	2.92061	8.2e-09	3.10555	1.01e-09	GH36_ARATH	Indole-3-acetic acid-amido synthetase GH3.6
Litchi_GLEAN_10041758	0.0704411	1	1.56995	0.0291496	0.804336	0.470979	CC132_HUMAN	Coiled-coil domain-containing protein 132
Litchi_GLEAN_10063755	-1.82799	0.120816	4.96866	4.46e-21	3.28341	7.73e-11	LEC_PARPC	Mannose/glucose-specific lectin
Litchi_GLEAN_10019043	0.117646	1	2.32113	8.38e-06	1.94142	0.000304935	EVI5_DROME	Ecotropic viral integration site 5 ortholog
Litchi_GLEAN_10062557	-0.123101	1	1.93296	0.000728732	1.57992	0.00854982	ZADH2_MOUSE	Zinc-binding alcohol dehydrogenase domain-containing protein 2
Litchi_GLEAN_10046556	0.178368	1	-3.65558	1.11e-10	-3.42549	1.39e-09	21KD_DAUCA	21 kDa protein
Litchi_GLEAN_10031934	0.435498	1	1.40988	0.0373396	0.434039	0.734505	SEBP2_ARATH	Selenium-binding protein 2
Litchi_GLEAN_10001591	0.155171	1	0.579333	0.425592	1.37939	0.0156706	SNP33_ARATH	SNAP25 homologous protein SNAP33
Litchi_GLEAN_10047020	0.410485	1	6.76574	1.27e-29	6.29466	8.81e-27	NAMA1_TRITD	NAC transcription factor NAM-A1
Litchi_GLEAN_10032430	-0.0376007	1	3.53161	6.42e-11	2.78991	4.91e-07	UVR8_ARATH	Ultraviolet-B receptor UVR8
Litchi_GLEAN_10048341	0.129653	1	2.58184	3.02e-06	3.67175	1.02e-11	MPK3_ARATH	Mitogen-activated protein kinase 3
Litchi_GLEAN_10001511	0.197206	1	-2.93353	0.000127665	-2.02646	0.00556492	CMT1_MAIZE	DNA (cytosine-5)-methyltransferase 1
Litchi_GLEAN_10039798	-0.0720995	1	1.58632	0.0349864	1.03093	0.272526	XRN3_ARATH	5'-3' exoribonuclease 3
Litchi_GLEAN_10056393	-0.143207	1	-2.79496	0.000939108	-1.51907	0.0600926	FAMT_PSEPU	Probable fatty acid methyltransferase
Litchi_GLEAN_10061854	0.14314	1	-1.62354	0.00592392	-0.970137	0.142847	MSI3_ARATH	WD-40 repeat-containing protein MSI3
Litchi_GLEAN_10060489	-0.228302	1	-1.69784	0.0187013	-1.29121	0.0812221	TBL27_ARATH	Protein ALTERED XYLOGLUCAN 4
Litchi_GLEAN_10036322	0.0891777	1	1.61817	0.00658647	1.81862	0.00225108	P4KG3_ARATH	Phosphatidylinositol 4-kinase gamma 3
Litchi_GLEAN_10006146	-0.0708465	1	1.50377	0.00602937	1.28008	0.0281227	PELA_PEYPI	Pectin lyase
Litchi_GLEAN_10014854	-0.0178486	1	1.14493	0.120542	1.69807	0.0099896	NPHP3_HUMAN	Nephrocystin-3
Litchi_GLEAN_10001823	0.184448	1	1.57924	0.00451277	1.41199	0.0139625	SYCY1_HYLPI	Syncytin-1
Litchi_GLEAN_10043034	-0.183987	1	0.541894	0.405181	1.78861	0.000362392	SERP2_MOUSE	Stress-associated endoplasmic reticulum protein 2
Litchi_GLEAN_10022406	0.123727	1	-1.57057	0.00355664	-0.685886	0.301168	CRD1_GOSHI	Magnesium-protoporphyrin IX monomethyl ester [oxidative] cyclase, chloroplastic
Litchi_GLEAN_10044898	0.167933	1	-1.20524	0.0277016	-0.0984912	0.979958	CUT1A_ARATH	Protein CURVATURE THYLAKOID 1A, chloroplastic
Litchi_GLEAN_10028999	-0.0407197	1	-2.22521	0.000118689	-2.4521	2.7e-05	ICR1_ARATH	Interactor of constitutive active ROPs 1
Litchi_GLEAN_10033277	0.746892	1	0.878191	0.294912	1.92981	0.00234067	P2C56_ARATH	Protein phosphatase 2C 56
Litchi_GLEAN_10019498	-0.173931	1	-1.56345	0.00834935	-1.64353	0.00564489	TPSGD_VITVI	(-)-germacrene D synthase
Litchi_GLEAN_10019835	0.0352769	1	1.93304	0.00046739	1.95959	0.000361616	KNAT3_ARATH	Homeobox protein knotted-1-like 3
Litchi_GLEAN_10047396	0.301516	1	-1.32021	0.197359	-2.36059	0.0383091	UREA_ARATH	Urease
Litchi_GLEAN_10047360	0.130165	1	1.47276	0.0243183	1.31165	0.0617256	SAMC_DANRE	S-adenosylmethionine mitochondrial carrier protein
Litchi_GLEAN_10056534	0.119408	1	1.39344	0.0272895	1.53156	0.0126165	SCL1_ARATH	Scarecrow-like protein 1
Litchi_GLEAN_10062381	0.00188215	1	-2.41345	2.53e-05	-2.08158	0.00026753	PCNA1_DAUCA	Proliferating cell nuclear antigen
Litchi_GLEAN_10024082	-0.333886	1	-1.7034	0.0129839	-1.49558	0.0390754	CID7_ARATH	Polyadenylate-binding protein-interacting protein 7
Litchi_GLEAN_10039132	0.104347	1	1.82692	0.00127816	1.98218	0.000450465	TPS7_ARATH	Probable alpha,alpha-trehalose-phosphate synthase [UDP-forming] 7
Litchi_GLEAN_10038298	0.218004	1	-3.89316	5.05e-07	-1.34064	0.0579802	WIP2_ARATH	WPP domain-interacting protein 2
Litchi_GLEAN_10046809	-0.0462635	1	1.92992	0.000679798	2.35206	1.98e-05	MLO8_ARATH	MLO-like protein 8
Litchi_GLEAN_10060872	0.235602	1	-1.62761	0.00397364	0.146075	0.930358	TIF9_ARATH	Protein TIFY 9
Litchi_GLEAN_10064833	-0.0975054	1	-1.51761	0.0124963	-1.24736	0.0495433	RTNLD_ARATH	Reticulon-like protein B4
Litchi_GLEAN_10064415	-0.645677	1	-0.832329	0.292748	-1.5799	0.0340585	TRUB_STRA5	tRNA pseudouridine synthase B {ECO:0000255|HAMAP-Rule:MF_01080}
Litchi_GLEAN_10003467	-0.378485	1	1.37453	0.0131779	0.874732	0.181445	TIC32_PEA	Short-chain dehydrogenase TIC 32, chloroplastic
Litchi_GLEAN_10010720	0.265269	1	-1.52353	0.0309089	-1.57434	0.0324199	TAT_ARATH	Tyrosine aminotransferase
Litchi_GLEAN_10030025	0.473361	1	-3.19357	0.00222012	-1.96501	0.0398063	gi|641861746|gb|KDO80434.1|	hypothetical protein CISIN_1g005209mg [Citrus sinensis]
Litchi_GLEAN_10057454	-0.0465189	1	-1.22369	0.0247765	-1.5691	0.00319192	DNJ19_ARATH	DnaJ protein ERDJ3B
Litchi_GLEAN_10057177	0.130845	1	1.30873	0.0184073	1.09509	0.0622179	RK17_TOBAC	50S ribosomal protein L17, chloroplastic
Litchi_GLEAN_10044659	0.127069	1	1.41759	0.0260054	0.563078	0.558425	FRS9_ARATH	Protein FAR1-RELATED SEQUENCE 9
Litchi_GLEAN_10005985	-0.106634	1	-2.85349	5.32e-06	-2.06704	0.00076462	GTL2_ARATH	Trihelix transcription factor GTL2
Litchi_GLEAN_10002594	0.350227	1	-4.11198	9.71e-10	-4.3797	2.61e-10	4CL2_SOYBN	4-coumarate--CoA ligase 2
Litchi_GLEAN_10027702	0.269146	1	-2.59959	7e-05	-1.62762	0.014537	LAC14_ARATH	Laccase-14
Litchi_GLEAN_10011711	0.032636	1	1.75818	0.0158295	1.14198	0.223142	AT18G_ARATH	Autophagy-related protein 18g
Litchi_GLEAN_10054077	0.0606702	1	1.65156	0.00712993	2.34123	5.46e-05	PXDN_MOUSE	Peroxidasin homolog
Litchi_GLEAN_10023185	-0.11547	1	-4.37018	9.56e-17	-1.12636	0.0393407	ELIP1_ARATH	Early light-induced protein 1, chloroplastic
Litchi_GLEAN_10056805	-0.123312	1	-3.31279	0.000289438	-2.82152	0.0011568	Y1680_ARATH	Probable leucine-rich repeat receptor-like protein kinase At1g68400
Litchi_GLEAN_10007113	-0.163805	1	-4.49385	4.9e-13	-2.00373	0.000281043	NLTP2_GOSHI	Non-specific lipid-transfer protein
Litchi_GLEAN_10008349	0.315045	1	2.47838	5.62e-07	2.73654	3.38e-08	MUTS_HAEI8	DNA mismatch repair protein MutS {ECO:0000255|HAMAP-Rule:MF_00096}
Litchi_GLEAN_10014313	0.00178435	1	-2.70932	7.98e-08	-1.85984	0.000299315	CH10C_ARATH	20 kDa chaperonin, chloroplastic
Litchi_GLEAN_10018204	0.354871	1	1.20158	0.0456955	1.14553	0.0619935	MTP5_ORYSJ	Metal tolerance protein 5
Litchi_GLEAN_10029151	0.138999	1	-1.4412	0.0106352	-1.96347	0.000407095	PDCB3_ARATH	PLASMODESMATA CALLOSE-BINDING PROTEIN 3
Litchi_GLEAN_10009065	0.282482	1	2.09246	3.33e-05	2.05958	5.43e-05	SERK1_ARATH	Somatic embryogenesis receptor kinase 1
Litchi_GLEAN_10000978	-0.0289713	1	-1.96214	0.000587236	-1.24459	0.0408861	RIMM_THEP1	Ribosome maturation factor RimM {ECO:0000255|HAMAP-Rule:MF_00014}
Litchi_GLEAN_10042795	-0.400953	1	1.00913	0.0983172	1.47305	0.00822245	CSE_ARATH	Caffeoylshikimate esterase
Litchi_GLEAN_10036774	0.0335939	1	-1.55284	0.00418326	-1.62718	0.00292424	POP3_ARATH	Probable protein Pop3
Litchi_GLEAN_10028179	-0.352289	1	-2.67887	2.6e-06	-1.88787	0.000948475	SLD2_ARATH	Delta(8)-fatty-acid desaturase 2
Litchi_GLEAN_10042786	-0.514362	1	-2.19043	1.19e-05	-1.67947	0.00113394	RL354_ARATH	60S ribosomal protein L35-4
Litchi_GLEAN_10032402	0.332139	1	1.123	0.0923891	1.30625	0.0494819	TGT1_ARATH	Trihelix transcription factor GT-1
Litchi_GLEAN_10050043	0.334997	1	-1.21892	0.0461783	-2.1261	0.000325758	APR3_ARATH	5'-adenylylsulfate reductase 3, chloroplastic
Litchi_GLEAN_10048884	-0.25704	1	0.35876	0.789973	1.74773	0.00566285	OBE4_ARATH	Protein OBERON 4
Litchi_GLEAN_10050098	0.0827529	1	0.621471	0.512209	2.12177	0.00061673	DXS_CAPAN	Probable 1-deoxy-D-xylulose-5-phosphate synthase, chloroplastic
Litchi_GLEAN_10038453	0.266241	1	-3.31671	0.000612916	-1.66077	0.0553995	ROGFE_ARATH	Rop guanine nucleotide exchange factor 14
Litchi_GLEAN_10045255	0.19667	1	-2.15784	0.0312467	-1.18045	0.258358	KIFC3_MOUSE	Kinesin-like protein KIFC3
Litchi_GLEAN_10027879	0.901543	1	6.04406	3.82e-23	5.17258	8.43e-18	MY108_ARATH	Transcription factor MYB108
Litchi_GLEAN_10006574	0.585269	1	-3.31167	4.93e-05	-2.245	0.00512269	TBA_PRUDU	Tubulin alpha chain
Litchi_GLEAN_10028196	-0.128741	1	1.60553	0.0122482	1.15614	0.113757	TBC15_MOUSE	TBC1 domain family member 15
Litchi_GLEAN_10040549	-0.368604	1	-1.58715	0.0237583	-1.47979	0.0398588	PUB4_ARATH	U-box domain-containing protein 4
Litchi_GLEAN_10026367	-0.189151	1	-0.447632	0.563775	-1.54845	0.00869612	IAA26_ARATH	Auxin-responsive protein IAA26
Litchi_GLEAN_10014914	0.00299271	1	-3.48008	1.02e-06	-1.93896	0.00318358	ACT_GOSHI	Actin
Litchi_GLEAN_10005441	0.53563	1	1.44797	0.0286255	0.260361	0.916762	UNE12_ARATH	Transcription factor UNE12
Litchi_GLEAN_10040153	-0.325617	1	-1.71955	0.00120098	-1.53036	0.0048439	RL12_PRUAR	60S ribosomal protein L12
Litchi_GLEAN_10007741	-0.0479371	1	1.6071	0.00388687	0.813405	0.251209	F126B_PONAB	Protein FAM126B
Litchi_GLEAN_10061803	-0.159111	1	-1.86987	0.00763711	-1.71401	0.0148282	ROGF1_ARATH	Rop guanine nucleotide exchange factor 1
Litchi_GLEAN_10012684	0.362027	1	-2.23573	0.0021152	-1.39163	0.0589223	ICE1_ARATH	Transcription factor ICE1
Litchi_GLEAN_10010687	-0.0610826	1	-1.52005	0.00863157	-1.84608	0.00133303	WLIM1_ARATH	LIM domain-containing protein WLIM1 {ECO:0000305}
Litchi_GLEAN_10058973	0.0178335	1	-1.16324	0.0486052	-1.01723	0.0984825	RABD1_ARATH	Ras-related protein RABD1
Litchi_GLEAN_10041090	0.395755	1	-1.45951	0.0531018	-1.80196	0.0196442	4CLL9_ARATH	4-coumarate--CoA ligase-like 9
Litchi_GLEAN_10017182	-0.419584	1	-1.76946	0.00142684	-1.35183	0.0190066	RBG2_ARATH	Glycine-rich RNA-binding protein 2, mitochondrial
Litchi_GLEAN_10049438	-0.055409	1	-2.91774	6.4e-05	-1.99502	0.00586673	ENO_ORYSJ	Enolase
Litchi_GLEAN_10021159	4.56e-05	1	-2.58613	0.000183529	-2.38901	0.000443588	Y3707_ARATH	Serine/threonine-protein kinase At3g07070
Litchi_GLEAN_10034330	-0.0120313	1	-0.978834	0.117949	-1.24993	0.0395606	BRI1_ARATH	Protein BRASSINOSTEROID INSENSITIVE 1
Litchi_GLEAN_10020663	0.157135	1	-2.53091	0.000158837	-1.92052	0.00464559	ODPA3_ARATH	Pyruvate dehydrogenase E1 component subunit alpha-3, chloroplastic
Litchi_GLEAN_10038632	-0.205941	1	1.08148	0.185219	1.4971	0.0454242	GLTB1_ARATH	Ferredoxin-dependent glutamate synthase 1, chloroplastic/mitochondrial
Litchi_GLEAN_10020462	-0.131097	1	-1.23506	0.0248053	-0.510252	0.482877	HMGB1_ARATH	High mobility group B protein 1
Litchi_GLEAN_10055670	-0.238074	1	-1.86527	0.0186112	-2.30735	0.00364587	ZDHC1_ARATH	Probable protein S-acyltransferase 22
Litchi_GLEAN_10050998	-0.154677	1	-3.04128	7.56e-09	-1.20819	0.0312916	PNP_CALS8	Polyribonucleotide nucleotidyltransferase {ECO:0000255|HAMAP-Rule:MF_01595}
Litchi_GLEAN_10030024	0.297773	1	0.171095	0.914335	1.18639	0.0432318	gi|567918100|ref|XP_006451056.1|	hypothetical protein CICLE_v10008958mg [Citrus clementina]
Litchi_GLEAN_10002538	0.167669	1	-0.948134	0.160095	-1.28698	0.047113	DJ1B_ARATH	Protein DJ-1 homolog B
Litchi_GLEAN_10005961	0.405873	1	3.60169	3.57e-11	3.91623	5.35e-13	LOX15_SOLTU	Probable linoleate 9S-lipoxygenase 5
Litchi_GLEAN_10015947	0.111638	1	0.97426	0.118701	1.44462	0.0108091	IF2_CLOCE	Translation initiation factor IF-2 {ECO:0000255|HAMAP-Rule:MF_00100}
Litchi_GLEAN_10030557	-0.0222994	1	-1.12837	0.0492295	-0.769474	0.235286	TRXH2_ARATH	Thioredoxin H2
Litchi_GLEAN_10026907	0.133555	1	4.64475	3.03e-18	3.51889	1.57e-11	TDT_ARATH	Tonoplast dicarboxylate transporter
Litchi_GLEAN_10045818	0.0563537	1	0.983447	0.0846098	1.40635	0.00823724	PSAL_ARATH	Photosystem I reaction center subunit XI, chloroplastic
Litchi_GLEAN_10025142	0.0137287	1	1.57433	0.00293691	1.86651	0.000335395	GREA_DESVV	Transcription elongation factor GreA {ECO:0000255|HAMAP-Rule:MF_00105}
Litchi_GLEAN_10007133	0.308179	1	-3.2165	0.0103656	-2.16506	0.0563126	PALY_VITVI	Phenylalanine ammonia-lyase
Litchi_GLEAN_10004998	-0.403538	1	-2.10039	0.000251911	-1.95431	0.000766573	MD36B_ARATH	Probable mediator of RNA polymerase II transcription subunit 36b
Litchi_GLEAN_10047540	0.0739223	1	5.18014	1.12e-21	5.41161	3.02e-23	NAC29_ARATH	NAC transcription factor 29
Litchi_GLEAN_10027037	0.256849	1	1.03699	0.117129	1.27771	0.0398063	P2C60_ORYSJ	Probable protein phosphatase 2C 60
Litchi_GLEAN_10025739	0.362288	1	-0.903804	0.210124	-1.45557	0.0340942	CHSY_VITVI	Chalcone synthase
Litchi_GLEAN_10065064	0.00929421	1	1.50181	0.010461	1.21081	0.062387	CRTI_SOYBN	Phytoene dehydrogenase, chloroplastic/chromoplastic
Litchi_GLEAN_10032285	0.46854	1	-2.13514	0.0451726	-1.89462	0.0813884	KIFC3_HUMAN	Kinesin-like protein KIFC3
Litchi_GLEAN_10012028	0.295392	1	-3.65543	0.000126465	-2.32298	0.00993922	MCM4_ARATH	DNA replication licensing factor MCM4
Litchi_GLEAN_10013178	0.362652	1	1.69628	0.00289984	1.21804	0.0539577	LOX1_ARATH	Linoleate 9S-lipoxygenase 1
Litchi_GLEAN_10058803	0.590895	1	2.82509	3.86e-06	2.08034	0.00267219	OML2_ORYSJ	Protein MEI2-like 2
Litchi_GLEAN_10048950	-0.0496281	1	1.30337	0.0583549	2.16996	0.000300191	Y1491_ARATH	Uncharacterized protein At1g04910
Litchi_GLEAN_10040477	0.031174	1	4.02953	2.39e-14	2.76045	2.09e-07	ACCO_ACTDE	1-aminocyclopropane-1-carboxylate oxidase
Litchi_GLEAN_10059928	0.146716	1	-2.03078	0.0492031	-1.65392	0.103062	P4KG2_ARATH	Phosphatidylinositol 4-kinase gamma 2
Litchi_GLEAN_10006228	0.33008	1	2.20094	3.9e-05	1.86394	0.000812005	MMSA_ARATH	Methylmalonate-semialdehyde dehydrogenase [acylating], mitochondrial
Litchi_GLEAN_10015206	-0.0113738	1	-2.48288	0.000744344	-1.90377	0.0105291	CSLC5_ARATH	Probable xyloglucan glycosyltransferase 5
Litchi_GLEAN_10026694	0.185211	1	-2.12506	0.00129511	-0.987255	0.172649	GT7_ARATH	Putative glycosyltransferase 7
Litchi_GLEAN_10054958	0.413054	1	0.655968	0.334968	1.23622	0.0302933	SKP1B_ARATH	SKP1-like protein 1B
Litchi_GLEAN_10057613	0.025547	1	0.47471	0.63791	1.56201	0.0113258	BRD8_MOUSE	Bromodomain-containing protein 8
Litchi_GLEAN_10053116	0.0872886	1	-2.94998	2.76e-06	-1.84275	0.00319192	YLS9_ARATH	Protein YLS9
Litchi_GLEAN_10027048	-0.285315	1	2.05016	0.000943484	2.21982	0.00030752	PLDD1_ARATH	Phospholipase D delta
Litchi_GLEAN_10013845	0.0291793	1	1.55881	0.0049189	1.00862	0.115935	MTBC_RICCO	Probable bifunctional methylthioribulose-1-phosphate dehydratase/enolase-phosphatase E1 {ECO:0000255|HAMAP-Rule:MF_03118}
Litchi_GLEAN_10038356	0.452676	1	-0.434322	0.632893	-1.50794	0.0246322	E137_ARATH	Glucan endo-1,3-beta-glucosidase 7
Litchi_GLEAN_10020765	0.245334	1	-3.08839	4.3e-05	-2.49008	0.000869908	OTC_ARATH	Ornithine carbamoyltransferase, chloroplastic
Litchi_GLEAN_10046479	-0.1616	1	-1.16277	0.0375887	-0.883626	0.143226	RS13_SOYBN	40S ribosomal protein S13
Litchi_GLEAN_10007192	-0.0615687	1	-3.42177	0.000278931	-2.26241	0.0128045	FEI1_ARATH	LRR receptor-like serine/threonine-protein kinase FEI 1
Litchi_GLEAN_10038673	-0.179644	1	-2.13932	0.000497626	-2.23638	0.000415311	TRM1_ARCFU	tRNA (guanine(26)-N(2))-dimethyltransferase {ECO:0000255|HAMAP-Rule:MF_00290}
Litchi_GLEAN_10051049	-0.150886	1	1.10756	0.0881328	1.92861	0.000677617	MDHP_MEDSA	Malate dehydrogenase [NADP], chloroplastic
Litchi_GLEAN_10057031	-0.0141014	1	-1.56565	0.00792832	-1.27918	0.0384846	PRX2E_ARATH	Peroxiredoxin-2E, chloroplastic
Litchi_GLEAN_10055828	-0.0973565	1	-1.78202	0.0254315	-2.73768	0.00156181	GRF1_ARATH	Growth-regulating factor 1
Litchi_GLEAN_10025379	-0.0715541	1	2.71428	7.72e-07	2.63905	2.24e-06	HACL_ARATH	2-hydroxyacyl-CoA lyase
Litchi_GLEAN_10026852	0.183804	1	1.33405	0.0328993	1.49231	0.0167593	CRCK3_ARATH	Calmodulin-binding receptor-like cytoplasmic kinase 3
Litchi_GLEAN_10059938	-0.018062	1	1.65516	0.0277048	1.40953	0.0789035	Y4193_ARATH	Uncharacterized protein At4g10930
Litchi_GLEAN_10004842	0.184286	1	3.18383	4.24e-10	3.7791	2.12e-13	ZAT10_ARATH	Zinc finger protein ZAT10
Litchi_GLEAN_10017367	-0.0391813	1	0.05559	1	1.59532	0.00316601	PHM7_YEAST	Phosphate metabolism protein 7
Litchi_GLEAN_10014289	-0.030487	1	-2.01199	0.00488641	-1.15511	0.116745	MATE3_ARATH	MATE efflux family protein 3, chloroplastic
Litchi_GLEAN_10036782	-0.129149	1	0.855111	0.150636	1.46812	0.00586673	VPS2A_ARATH	Vacuolar protein sorting-associated protein 2 homolog 1
Litchi_GLEAN_10035650	-0.111507	1	1.45652	0.0227803	0.297571	0.855845	MSSP2_ARATH	Monosaccharide-sensing protein 2
Litchi_GLEAN_10064508	0.838152	1	1.48401	0.0461783	2.40169	0.000165346	NSL1_ARATH	MACPF domain-containing protein NSL1
Litchi_GLEAN_10057452	-0.0509727	1	1.37907	0.0425776	2.66735	4.37e-06	LIP_RHIMI	Lipase
Litchi_GLEAN_10012292	0.0261122	1	-2.76236	0.000506686	-1.38471	0.0905483	HTH_ARATH	Protein HOTHEAD
Litchi_GLEAN_10032377	0.42825	1	1.40514	0.025423	1.25527	0.056648	gi|641850651|gb|KDO69523.1|	hypothetical protein CISIN_1g009789mg [Citrus sinensis]
Litchi_GLEAN_10001564	-0.0477562	1	-3.73388	1e-10	-2.1693	6.42e-05	NLTL5_ARATH	Non-specific lipid-transfer protein-like protein At5g64080
Litchi_GLEAN_10019064	-0.302447	1	1.9183	0.000166549	2.24059	9.01e-06	NUD18_ARATH	Nudix hydrolase 18, mitochondrial
Litchi_GLEAN_10053692	-0.256764	1	3.47749	8.82e-10	3.58648	2.98e-10	TPC1A_TOBAC	Two pore calcium channel protein 1A
Litchi_GLEAN_10030158	-0.258226	1	-2.95358	0.000232277	-3.5761	6.2e-05	TDR_ARATH	Leucine-rich repeat receptor-like protein kinase TDR
Litchi_GLEAN_10008748	0.211759	1	1.4475	0.038182	1.56729	0.0213317	CDKG2_ORYSJ	Cyclin-dependent kinase G-2
Litchi_GLEAN_10022203	0.294378	1	4.30565	7.12e-12	3.80911	2.16e-09	ARAK_ARATH	L-arabinokinase
Litchi_GLEAN_10002824	0.377654	1	1.52978	0.0426696	0.92465	0.354488	XRN4_ARATH	5'-3' exoribonuclease 4
Litchi_GLEAN_10006306	0.10319	1	-0.653237	0.402084	1.548	0.00569452	AIFB_DICDI	Apoptosis-inducing factor homolog B
Litchi_GLEAN_10027104	0.418889	1	-0.0460562	1	2.10308	6.59e-05	NAC10_ORYSI	NAC transcription factor ONAC010
Litchi_GLEAN_10033658	-0.108435	1	1.38233	0.0162586	1.42233	0.0133701	MD26C_ARATH	Probable mediator of RNA polymerase II transcription subunit 26c
Litchi_GLEAN_10014395	0.719107	1	-4.81983	2.65e-10	-0.895439	0.187084	PGLR4_ARATH	Polygalacturonase At1g48100
Litchi_GLEAN_10025741	0.0741183	1	-3.97638	1.28e-11	-3.28448	6.91e-09	CMR1_NEUCR	DNA damage-binding protein cmr1 {ECO:0000250|UniProtKB:Q12510}
Litchi_GLEAN_10033973	0.271572	1	-1.70849	0.0138037	-1.01956	0.184898	XRI1_ARATH	Protein XRI1
Litchi_GLEAN_10014815	-0.233086	1	-1.17862	0.0508958	-1.46058	0.0142975	AMERL_ARATH	Uncharacterized protein At2g38710
Litchi_GLEAN_10008357	0.339743	1	-3.38016	1.08e-05	-2.95774	8.64e-05	E1313_ARATH	Glucan endo-1,3-beta-glucosidase 13
Litchi_GLEAN_10051949	-0.235709	1	-1.79984	0.00112278	-1.28976	0.0268745	PHLC_CLOHA	Phospholipase C
Litchi_GLEAN_10032993	-0.113714	1	-1.45935	0.0216292	-0.456455	0.612219	PORA_CUCSA	Protochlorophyllide reductase, chloroplastic
Litchi_GLEAN_10010982	0.60903	1	1.5162	0.0084063	2.8399	7.24e-08	NST1_BOTFB	Stress response protein nst1
Litchi_GLEAN_10064654	-0.36889	1	-1.56197	0.00384707	-1.70747	0.00165559	NACA_PINTA	Nascent polypeptide-associated complex subunit alpha-like protein
Litchi_GLEAN_10061126	0.127488	1	1.65413	0.00766348	0.877856	0.287635	SC15B_ARATH	Exocyst complex component SEC15B
Litchi_GLEAN_10006756	-0.114074	1	-3.30295	0.0025923	-3.5403	0.00125025	GUAA_HELHP	Probable GMP synthase [glutamine-hydrolyzing]
Litchi_GLEAN_10028436	0.0417441	1	-3.66295	2.98e-08	-2.35687	0.000112992	TT12_ARATH	Protein TRANSPARENT TESTA 12
Litchi_GLEAN_10022092	-0.0518499	1	-4.54223	2.25e-07	-2.75393	0.000280398	HEXO3_ARATH	Beta-hexosaminidase 3
Litchi_GLEAN_10019985	-0.227295	1	1.19857	0.0462548	0.738716	0.320409	ASIL2_ARATH	Trihelix transcription factor ASIL2 {ECO:0000305}
Litchi_GLEAN_10055424	0.520707	1	-2.68422	0.0140506	-0.415466	0.798405	GUN24_ARATH	Endoglucanase 24
Litchi_GLEAN_10034360	-0.245972	1	1.35459	0.0257493	0.485665	0.630148	3MG1_ECOLI	DNA-3-methyladenine glycosylase 1
Litchi_GLEAN_10011567	0.342	1	-4.14761	1.3e-06	-4.27773	2.24e-06	RFA1B_ARATH	Replication protein A 70 kDa DNA-binding subunit B
Litchi_GLEAN_10029018	-0.256496	1	-2.67953	0.00207762	-1.05515	0.254854	NDB2_ARATH	External alternative NAD(P)H-ubiquinone oxidoreductase B2, mitochondrial
Litchi_GLEAN_10024036	-0.690972	1	0.0147548	1	1.82321	0.00627478	AUL1_ARATH	Auxilin-like protein 1
Litchi_GLEAN_10013545	-0.286543	1	1.26115	0.0396408	0.115015	1	PANK2_ARATH	Pantothenate kinase 2
Litchi_GLEAN_10061414	0.282238	1	0.555056	0.561217	1.87	0.00210155	ASP1_ORYSJ	Aspartic proteinase Asp1
Litchi_GLEAN_10023126	0.0886912	1	-4.64712	2.22e-12	-2.46181	1.5e-05	BH096_ARATH	Transcription factor bHLH96
Litchi_GLEAN_10009570	-0.213577	1	2.02105	0.000103166	0.435651	0.613705	BRG3_ARATH	Probable BOI-related E3 ubiquitin-protein ligase 3
Litchi_GLEAN_10048091	0.40597	1	2.18621	7.65e-05	2.7393	3.66e-07	BLC_CITFR	Outer membrane lipoprotein Blc
Litchi_GLEAN_10041896	-0.0341031	1	-2.22658	0.0226512	-2.09896	0.0299706	NAT12_ARATH	Nucleobase-ascorbate transporter 12
Litchi_GLEAN_10014342	0.420232	1	1.65753	0.00627169	2.23976	7.83e-05	PIP27_MAIZE	Aquaporin PIP2-7
Litchi_GLEAN_10019843	0.182638	1	-1.85073	0.00308125	-1.55064	0.0166587	HPT1_ORYSJ	Probable homogentisate phytyltransferase 1, chloroplastic
Litchi_GLEAN_10029999	1.08785	1	2.97248	1.28e-06	4.14606	1.84e-12	WRK33_ARATH	Probable WRKY transcription factor 33
Litchi_GLEAN_10021574	0.300143	1	1.23611	0.0567728	2.12082	0.000237092	FRI3_SOYBN	Ferritin-3, chloroplastic
Litchi_GLEAN_10004984	-0.316941	1	-1.24048	0.0653985	-1.5668	0.0173766	LA1_ARATH	La protein 1
Litchi_GLEAN_10059417	-0.0260624	1	-1.36391	0.0977569	-1.65961	0.0372892	gi|590633796|ref|XP_007028206.1|	Zinc finger family protein, putative isoform 3 [Theobroma cacao]
Litchi_GLEAN_10024745	1.47895	1	4.18618	9.95e-11	4.93609	1.5e-14	TPS11_ARATH	Probable alpha,alpha-trehalose-phosphate synthase [UDP-forming] 11
Litchi_GLEAN_10035263	-0.189058	1	0.374603	0.643365	1.80958	0.000513383	RIC1_YEAST	Guanine nucleotide exchange factor subunit RIC1 {ECO:0000305}
Litchi_GLEAN_10018765	-0.271982	1	3.82858	9.92e-13	2.34378	2.63e-05	ISPD_MENPI	(-)-isopiperitenol/(-)-carveol dehydrogenase, mitochondrial
Litchi_GLEAN_10013479	0.0924306	1	1.57521	0.0426696	0.764889	0.476899	IREH1_ARATH	Probable serine/threonine protein kinase IREH1 {ECO:0000305}
Litchi_GLEAN_10056949	0.160675	1	1.79777	0.022248	-0.0968698	1	SUT3_STYHA	Low affinity sulfate transporter 3
Litchi_GLEAN_10029186	-0.208616	1	1.32791	0.024146	1.23299	0.0456017	RHF2A_ARATH	E3 ubiquitin-protein ligase RHF2A
Litchi_GLEAN_10035717	-0.0645019	1	1.27204	0.0472015	0.754263	0.359741	RD23C_ARATH	Ubiquitin receptor RAD23c
Litchi_GLEAN_10062344	0.182722	1	-2.34926	0.00505056	-2.64712	0.00348701	MYCD_PIG	Myocardin
Litchi_GLEAN_10062221	0.135583	1	-3.65488	1.36e-05	-2.43476	0.00258766	C81E8_MEDTR	Cytochrome P450 81E8 {ECO:0000303|PubMed:14617078}
Litchi_GLEAN_10013435	-0.00146376	1	0.284329	0.778056	1.6141	0.0027843	YPTM2_MAIZE	GTP-binding protein YPTM2
Litchi_GLEAN_10053775	0.204777	1	-2.77822	0.00373232	-1.51133	0.124077	LHTL8_ARATH	Lysine histidine transporter-like 8
Litchi_GLEAN_10011352	-0.464556	1	0.46181	0.643152	1.39749	0.0327246	ASPL2_ARATH	Aspartic proteinase-like protein 2
Litchi_GLEAN_10021156	-0.0748271	1	-1.61994	0.0106465	-1.42264	0.0352477	PLA20_ARATH	Phospholipase A1-IIdelta
Litchi_GLEAN_10049847	0.0861083	1	0.830538	0.239889	1.90217	0.000770731	PGML1_ARATH	Phosphoglycerate mutase-like protein 1 {ECO:0000305}
Litchi_GLEAN_10057510	-0.0823891	1	-3.61357	2.31e-07	-3.13873	4.64e-06	PME40_ARATH	Probable pectinesterase/pectinesterase inhibitor 40
Litchi_GLEAN_10042725	-0.153466	1	-0.294341	0.762823	1.98929	0.000130792	gi|359495535|ref|XP_003635014.1|	PREDICTED: uncharacterized protein LOC100853035 [Vitis vinifera]
Litchi_GLEAN_10042818	-0.00592348	1	1.19013	0.0467354	0.76301	0.283976	SERIC_NEMVE	Probable serine incorporator
Litchi_GLEAN_10020294	0.270084	1	-1.69353	0.0293162	-2.05936	0.0107721	Y4374_ARATH	Probable inactive receptor kinase At4g23740
Litchi_GLEAN_10004823	-0.251619	1	-1.55303	0.00813517	-1.74206	0.00334455	RRS1_ARATH	Ribosome biogenesis regulatory protein homolog
Litchi_GLEAN_10063942	-0.142699	1	-1.88618	0.000349566	-1.70902	0.00147799	RS13_SOYBN	40S ribosomal protein S13
Litchi_GLEAN_10053659	0.394221	1	-2.49061	0.00995249	-1.28344	0.163294	TPX2_ARATH	Protein TPX2
Litchi_GLEAN_10021788	-0.37158	1	2.11182	0.0033795	1.75877	0.0335214	MORC4_HUMAN	MORC family CW-type zinc finger protein 4
Litchi_GLEAN_10045561	0.313572	1	-1.77892	0.0211579	-1.58823	0.0411593	BRCA1_ARATH	Protein BREAST CANCER SUSCEPTIBILITY 1 homolog
Litchi_GLEAN_10039176	0.0220723	1	1.83461	0.00191523	2.10146	0.000244143	SOR_ARCFU	Putative superoxide reductase
Litchi_GLEAN_10005148	0.331251	1	-2.23025	0.0401215	-1.69342	0.152406	K125_TOBAC	125 kDa kinesin-related protein
Litchi_GLEAN_10022665	0.26787	1	-4.17357	3.01e-08	-2.54354	0.000133832	AROA_ARATH	3-phosphoshikimate 1-carboxyvinyltransferase, chloroplastic
Litchi_GLEAN_10058781	-0.0555605	1	-1.57153	0.024717	-1.73412	0.0190066	FEI1_ARATH	LRR receptor-like serine/threonine-protein kinase FEI 1
Litchi_GLEAN_10006300	-0.283666	1	-2.15196	0.0492031	-2.16845	0.0299706	NEK5_ARATH	Serine/threonine-protein kinase Nek5
Litchi_GLEAN_10064192	0.207909	1	-4.17914	1.59e-06	-3.05201	0.000120152	KCS21_ARATH	3-ketoacyl-CoA synthase 21
Litchi_GLEAN_10042949	-0.315918	1	2.24676	0.00011647	2.8457	3.29e-07	C2D61_ARATH	C2 domain-containing protein At1g53590
Litchi_GLEAN_10048270	0.141891	1	1.99275	0.0203927	2.24298	0.00811123	XLG1_ARATH	Extra-large guanine nucleotide-binding protein 1
Litchi_GLEAN_10059665	-0.21722	1	-1.03936	0.136351	-1.60016	0.0159841	EF1G_PRUAV	Elongation factor 1-gamma
Litchi_GLEAN_10011207	0.0836387	1	-3.61095	5.14e-06	-2.55821	0.000367128	Y1839_ARATH	Probable serine/threonine-protein kinase At1g18390
Litchi_GLEAN_10011703	0.198407	1	3.79108	7.77e-13	2.46321	5.68e-06	ACCO1_PETHY	1-aminocyclopropane-1-carboxylate oxidase 1
Litchi_GLEAN_10005119	-0.0239572	1	-2.97975	0.000286437	-1.54288	0.0610725	PFPB_SOLTU	Pyrophosphate--fructose 6-phosphate 1-phosphotransferase subunit beta {ECO:0000255|HAMAP-Rule:MF_03185}
Litchi_GLEAN_10046085	0.672691	1	-2.85842	0.00222012	-1.68064	0.0607631	KF22B_XENLA	Kinesin-like protein KIF22-B
Litchi_GLEAN_10013671	0.00647695	1	-1.74209	0.00269771	-1.70342	0.00390962	RU1A_ARATH	U1 small nuclear ribonucleoprotein A
Litchi_GLEAN_10053406	0.483527	1	-1.95887	0.0492031	-1.37758	0.208201	KIF11_DICDI	Kinesin-related protein 11
Litchi_GLEAN_10028411	-0.086833	1	0.719926	0.355741	1.6928	0.00416458	TPR_HUMAN	Nucleoprotein TPR
Litchi_GLEAN_10003172	0.445819	1	-5.25869	6.25e-09	-2.78121	0.000104178	HIBC8_ARATH	3-hydroxyisobutyryl-CoA hydrolase-like protein 5
Litchi_GLEAN_10044026	-0.340803	1	0.522826	0.634248	-1.9717	0.045239	Y1677_ARATH	Probable LRR receptor-like serine/threonine-protein kinase At1g67720
Litchi_GLEAN_10002660	0.149571	1	2.21958	0.000105488	2.31122	5.93e-05	WRK70_ARATH	Probable WRKY transcription factor 70
Litchi_GLEAN_10060081	-0.12388	1	-3.33567	2.44e-05	-2.02111	0.00556492	PME_PRUPE	Pectinesterase/pectinesterase inhibitor PPE8B
Litchi_GLEAN_10063553	0.186124	1	-1.52506	0.0358195	-1.16261	0.126577	DIT1_ARATH	Dicarboxylate transporter 1, chloroplastic
Litchi_GLEAN_10049763	0.668457	1	1.47388	0.0203166	2.00946	0.000701474	DNAK_FUSNN	Chaperone protein DnaK {ECO:0000255|HAMAP-Rule:MF_00332}
Litchi_GLEAN_10056930	1.28242	1	0.90907	0.622685	3.56547	4.87e-07	YGI3_SCHPO	Uncharacterized WD repeat-containing protein C2A9.03
Litchi_GLEAN_10029396	-0.250107	1	-2.24561	0.000943484	-1.17504	0.0944265	IDN2_ARATH	Protein INVOLVED IN DE NOVO 2 {ECO:0000303|PubMed:19915591}
Litchi_GLEAN_10014823	-0.019277	1	-1.6307	0.0203686	-1.01481	0.192201	ADIP_HUMAN	Afadin- and alpha-actinin-binding protein
Litchi_GLEAN_10022338	0.316884	1	1.12355	0.150893	1.75602	0.00858907	Y5158_ARATH	Probable receptor-like protein kinase At5g15080
Litchi_GLEAN_10044901	-0.0161011	1	1.00585	0.167002	1.32156	0.0432318	POB1_ARATH	BTB/POZ domain-containing protein POB1
Litchi_GLEAN_10013152	-0.213648	1	-4.99654	1.25e-09	-2.83356	1.64e-05	U74E2_ARATH	UDP-glycosyltransferase 74E2
Litchi_GLEAN_10043260	-0.409657	1	-3.37	8.98e-06	-2.80454	0.000143526	SERA1_ARATH	D-3-phosphoglycerate dehydrogenase 1, chloroplastic
Litchi_GLEAN_10036333	0.0426345	1	-3.48941	0.000214457	-2.21931	0.014699	TMK1_ARATH	Probable receptor protein kinase TMK1
Litchi_GLEAN_10050538	-0.164545	1	-2.06625	0.001049	-1.92109	0.0028121	ADAL_HUMAN	Adenosine deaminase-like protein
Litchi_GLEAN_10049655	0.94206	1	-1.65309	0.0530389	-2.3108	0.0120466	SCL4_ARATH	Scarecrow-like protein 4
Litchi_GLEAN_10029522	-0.210796	1	-1.41827	0.038752	-1.12473	0.122246	KCS17_ARATH	3-ketoacyl-CoA synthase 17
Litchi_GLEAN_10036492	0.244533	1	-3.31231	0.000178569	-1.82737	0.0238861	Y3028_ARATH	Uncharacterized acetyltransferase At3g50280
Litchi_GLEAN_10060984	0.0664308	1	0.384663	0.603122	1.23695	0.0205781	PSBR_SOLLC	Photosystem II 10 kDa polypeptide, chloroplastic
Litchi_GLEAN_10014819	0.126118	1	1.54546	0.0104305	3.16364	3.64e-09	DIV_ANTMA	Transcription factor DIVARICATA
Litchi_GLEAN_10061797	0.162313	1	2.77881	1.41e-05	3.64589	1.77e-09	HT1_ARATH	Serine/threonine-protein kinase HT1
Litchi_GLEAN_10025694	0.0699957	1	-3.35827	2.39e-06	-2.29999	0.00061673	LAC14_ARATH	Laccase-14
Litchi_GLEAN_10024467	0.280493	1	-1.40422	0.0288352	-1.29031	0.056648	STAD_SOLCO	Acyl-[acyl-carrier-protein] desaturase, chloroplastic
Litchi_GLEAN_10014770	0.227382	1	1.58376	0.0150865	1.7031	0.00915511	S23IP_MOUSE	SEC23-interacting protein
Litchi_GLEAN_10014312	0.564291	1	-1.49362	0.0194144	0.4794	0.562101	ERF17_ARATH	Ethylene-responsive transcription factor ERF017
Litchi_GLEAN_10039122	0.380184	1	1.34905	0.0334694	2.33484	3.09e-05	PUB17_ARATH	U-box domain-containing protein 17
Litchi_GLEAN_10027106	0.1126	1	1.51424	0.0180376	1.6515	0.00956148	Y2349_ARATH	Uncharacterized protein At2g33490
Litchi_GLEAN_10032598	-0.90904	1	2.85599	1.13e-08	2.94149	5.2e-09	ZFHX4_HUMAN	Zinc finger homeobox protein 4
Litchi_GLEAN_10049413	-0.0873345	1	-3.47644	1.36e-08	-3.75938	6.77e-09	EXOL3_ARATH	Protein EXORDIUM-like 3
Litchi_GLEAN_10013304	-0.247604	1	1.57716	0.0237583	1.15869	0.150269	MBR2_ARATH	E3 ubiquitin-protein ligase MBR2
Litchi_GLEAN_10002760	0.027928	1	-1.50679	0.00628937	0.106193	0.973383	PSAG_ARATH	Photosystem I reaction center subunit V, chloroplastic
Litchi_GLEAN_10023699	0.0142769	1	2.37125	0.000196747	2.40558	0.000160656	SUC2_ARATH	Sucrose transport protein SUC2
Litchi_GLEAN_10014801	0.51786	1	-1.77339	0.00445703	0.845433	0.193205	IAA14_ARATH	Auxin-responsive protein IAA14
Litchi_GLEAN_10019620	0.318577	1	1.86984	0.0123215	0.833073	0.482687	KTNB1_ARATH	Katanin p80 WD40 repeat-containing subunit B1 homolog {ECO:0000255|HAMAP-Rule:MF_03022}
Litchi_GLEAN_10048488	0.362936	1	-2.18623	0.000430838	-1.7848	0.00560402	DIV_ANTMA	Transcription factor DIVARICATA
Litchi_GLEAN_10046309	0.191969	1	1.94581	0.00158854	1.68319	0.0103456	EDS1C_ARATH	Protein EDS1 {ECO:0000305}
Litchi_GLEAN_10035970	-0.00611675	1	-2.68048	1.01e-07	-1.64702	0.00148346	CYC_SAMNI	Cytochrome c
Litchi_GLEAN_10039967	0.0166125	1	-1.21286	0.0439669	-1.88413	0.00135347	HMDH1_HEVBR	3-hydroxy-3-methylglutaryl-coenzyme A reductase 1
Litchi_GLEAN_10021334	-0.489234	1	1.69602	0.00948675	2.23796	0.00018684	SAT3_ARATH	Serine acetyltransferase 3, mitochondrial
Litchi_GLEAN_10035600	-0.649325	1	3.86792	2.15e-09	4.20309	8.85e-11	Y2060_ARATH	BTB/POZ domain-containing protein At2g30600
Litchi_GLEAN_10054660	0.295517	1	-2.32727	0.0461783	-1.06913	0.487543	CER1_ARATH	Protein ECERIFERUM 1
Litchi_GLEAN_10019066	-0.548873	1	4.20283	1.2e-16	4.79938	1.81e-20	CCH_ARATH	Copper transport protein CCH
Litchi_GLEAN_10040924	-0.183137	1	1.43833	0.0126921	1.78468	0.00123495	ADH1_PETHY	Alcohol dehydrogenase 1
Litchi_GLEAN_10063726	0.0516098	1	2.09984	0.000278308	1.03803	0.168322	CRB_DROME	Protein crumbs
Litchi_GLEAN_10010335	-0.349335	1	-1.77444	0.0006783	-1.16119	0.0386913	RL321_ARATH	60S ribosomal protein L32-1
Litchi_GLEAN_10032456	0.114656	1	4.46624	1.48e-14	3.66655	4.44e-10	GUN_PAEPO	Endoglucanase
Litchi_GLEAN_10055150	0.175828	1	-2.72827	0.00624142	-1.2235	0.225807	DRP1E_ARATH	Dynamin-related protein 1E
Litchi_GLEAN_10024784	0.331486	1	-0.104495	1	-1.92696	0.0168778	FABA_COLP3	3-hydroxydecanoyl-[acyl-carrier-protein] dehydratase {ECO:0000255|HAMAP-Rule:MF_00405}
Litchi_GLEAN_10042317	-0.259177	1	-2.98986	1.99e-05	-2.62871	0.000104178	PUB4_ARATH	U-box domain-containing protein 4
Litchi_GLEAN_10003640	-0.233587	1	-2.02647	9.47e-05	-1.15667	0.040578	RL37A_ORYSJ	60S ribosomal protein L37a
Litchi_GLEAN_10001737	0.256285	1	3.24148	5.27e-08	2.28968	0.000366111	LONP2_ARATH	Lon protease homolog 2, peroxisomal {ECO:0000255|HAMAP-Rule:MF_03121}
Litchi_GLEAN_10060512	0.645117	1	3.57342	1.94e-11	3.60105	2.02e-11	TPS9_ARATH	Probable alpha,alpha-trehalose-phosphate synthase [UDP-forming] 9
Litchi_GLEAN_10064206	0.138272	1	-2.82207	7.76e-08	-2.55436	1.38e-06	DHAR2_ARATH	Glutathione S-transferase DHAR2
Litchi_GLEAN_10027034	-0.212773	1	1.67646	0.00948675	2.16246	0.000431863	ASPL1_ARATH	Aspartic proteinase-like protein 1
Litchi_GLEAN_10016544	1.84226	0.137208	1.30744	0.0634711	3.24754	6.36e-09	EDL3_ARATH	EID1-like F-box protein 3
Litchi_GLEAN_10049992	-0.501771	1	1.14058	0.0631426	1.5673	0.0066383	TYRA1_ARATH	Arogenate dehydrogenase 1, chloroplastic
Litchi_GLEAN_10034380	0.277566	1	1.69921	0.0072042	1.8094	0.00411763	SSDH_ARATH	Succinate-semialdehyde dehydrogenase, mitochondrial
Litchi_GLEAN_10019046	-0.169785	1	-2.77144	0.000147263	-3.48078	1.27e-05	NIK1_ARATH	Protein NSP-INTERACTING KINASE 1
Litchi_GLEAN_10026207	-0.0958768	1	1.69042	0.0183998	1.74253	0.0196442	AT18F_ARATH	Autophagy-related protein 18f
Litchi_GLEAN_10051722	0.432905	1	2.02621	0.00515455	2.0971	0.0030991	SCL14_ARATH	Scarecrow-like protein 14
Litchi_GLEAN_10041999	-0.196612	1	-1.74517	0.0157411	-1.3632	0.0812221	XYL2_MEDSV	Beta-xylosidase/alpha-L-arabinofuranosidase 2 {ECO:0000303|PubMed:17615411, ECO:0000312|EMBL:ABQ45228.1}
Litchi_GLEAN_10042611	-0.440116	1	-4.70687	8.75e-06	-2.69424	0.00192349	SPL9_ARATH	Squamosa promoter-binding-like protein 9
Litchi_GLEAN_10011638	0.384004	1	0.0802931	1	-2.65838	0.0113258	CB016_HUMAN	Uncharacterized protein C2orf16
Litchi_GLEAN_10012021	-0.397687	1	-2.54451	0.0239117	-1.14184	0.361613	KIF11_DICDI	Kinesin-related protein 11
Litchi_GLEAN_10020870	-0.319788	1	-3.75488	1.19e-09	-2.46101	2.33e-05	LTPG2_ARATH	Non-specific lipid transfer protein GPI-anchored 2
Litchi_GLEAN_10035642	-0.0767535	1	-1.91841	0.030367	-1.96887	0.0398063	ZDHC3_ARATH	Protein S-acyltransferase 21
Litchi_GLEAN_10062312	0.173128	1	0.742809	0.268347	1.23788	0.0360446	RB11C_LOTJA	Ras-related protein Rab11C
Litchi_GLEAN_10047336	-0.0537363	1	1.685	0.00617063	1.32361	0.0524111	TBCD5_HUMAN	TBC1 domain family member 5
Litchi_GLEAN_10002928	0.0324767	1	0.541698	0.472094	1.31433	0.0216499	NPS13_ARATH	Novel plant SNARE 13
Litchi_GLEAN_10064688	0.161367	1	-4.53037	7.98e-14	-1.12149	0.0546658	GAST1_SOLLC	Protein GAST1
Litchi_GLEAN_10049439	-0.331063	1	-1.75766	0.0019536	-1.13085	0.0682062	EBP2_ARATH	Probable rRNA-processing protein EBP2 homolog
Litchi_GLEAN_10017928	0.100832	1	-1.82482	0.00648827	-2.42023	0.000476453	IAA27_ARATH	Auxin-responsive protein IAA27
Litchi_GLEAN_10016970	0.139706	1	1.78745	0.00486939	0.634413	0.522079	SYT5_ARATH	Synaptotagmin-5
Litchi_GLEAN_10050797	-0.387555	1	0.265397	0.897209	1.57101	0.0204987	RUMI_CULQU	O-glucosyltransferase rumi homolog
Litchi_GLEAN_10023272	-0.347991	1	1.74744	0.00752501	0.859668	0.342357	LEU12_ARATH	2-isopropylmalate synthase 2, chloroplastic
Litchi_GLEAN_10016318	0.92775	1	1.33433	0.0379587	2.19655	0.000115077	P4KG7_ARATH	Phosphatidylinositol 4-kinase gamma 7
Litchi_GLEAN_10053081	-0.153283	1	3.45623	2.96e-10	4.37247	1.48e-15	TRPA_CHLP8	Tryptophan synthase alpha chain {ECO:0000255|HAMAP-Rule:MF_00131}
Litchi_GLEAN_10057448	-0.174433	1	-0.719927	0.387902	-1.93793	0.00649915	TTL3_ARATH	Inactive TPR repeat-containing thioredoxin TTL3
Litchi_GLEAN_10001312	1.04328	1	-0.0202491	1	1.52799	0.0103456	MYB06_ANTMA	Myb-related protein 306
Litchi_GLEAN_10053064	0.0680353	1	2.68239	5.61e-07	3.2006	2.34e-09	RIBA1_ARATH	Bifunctional riboflavin biosynthesis protein RIBA 1, chloroplastic
Litchi_GLEAN_10047965	-0.062278	1	1.60741	0.0337993	1.90128	0.00717066	WAKLO_ARATH	Wall-associated receptor kinase-like 14
Litchi_GLEAN_10059803	-0.171101	1	2.04498	0.00617063	2.30619	0.0010221	OML4_ORYSJ	Protein MEI2-like 4
Litchi_GLEAN_10006304	-0.232183	1	0.765861	0.238553	1.63264	0.00249873	CXIP4_ARATH	CAX-interacting protein 4
Litchi_GLEAN_10039641	-0.136298	1	1.4334	0.0275479	1.41368	0.034861	AN13B_HUMAN	Ankyrin repeat domain-containing protein 13B
Litchi_GLEAN_10040475	0.231551	1	2.19666	1.05e-05	2.32795	3.21e-06	PAP_CITUN	Plastid-lipid-associated protein, chloroplastic
Litchi_GLEAN_10045755	-0.0406988	1	-1.83035	0.00340081	-1.28644	0.056648	GLYR1_ARATH	Glyoxylate/succinic semialdehyde reductase 1
Litchi_GLEAN_10010939	0.175928	1	1.28958	0.0334906	-0.158577	0.961276	PCS1L_ARATH	Aspartic proteinase PCS1
Litchi_GLEAN_10034160	-0.147112	1	-1.12987	0.261526	-1.89009	0.045239	PPA1_ARATH	Probable inactive purple acid phosphatase 1
Litchi_GLEAN_10063601	0.0970699	1	1.75235	0.00920838	-1.19169	0.321412	CNGC4_ARATH	Cyclic nucleotide-gated ion channel 4
Litchi_GLEAN_10064831	-0.0906215	1	1.83113	0.0350583	-0.577282	0.887937	YJNA_SCHPO	Uncharacterized AAA domain-containing protein C24B10.10c
Litchi_GLEAN_10021390	0.325277	1	-3.05307	6.83e-08	-2.40596	1.94e-05	C71A9_SOYBN	Cytochrome P450 71A9
Litchi_GLEAN_10043074	0.62579	1	0.761189	0.471735	1.97241	0.00399993	PUB19_ARATH	U-box domain-containing protein 19
Litchi_GLEAN_10021759	-0.404506	1	-1.56554	0.0230042	0.361778	0.731514	DRPE_CRAPL	Desiccation-related protein PCC13-62
Litchi_GLEAN_10055823	-0.0694745	1	-2.0281	0.00934114	-3.32877	0.000262086	ANT_ARATH	AP2-like ethylene-responsive transcription factor ANT
Litchi_GLEAN_10047570	0.360902	1	1.26313	0.0699568	2.2307	0.000199897	SUD1_ARATH	Probable E3 ubiquitin ligase SUD1
Litchi_GLEAN_10014900	0.0843285	1	-2.09298	0.00137567	-1.53596	0.0224231	EXPA4_ARATH	Expansin-A4
Litchi_GLEAN_10007571	0.300022	1	0.974735	0.173223	1.41744	0.0231383	CINV2_ARATH	Alkaline/neutral invertase CINV2 {ECO:0000305}
Litchi_GLEAN_10060996	0.0288486	1	-1.54213	0.00269771	-0.966436	0.0899671	GSTXC_TOBAC	Probable glutathione S-transferase parC
Litchi_GLEAN_10059065	-0.0856278	1	-3.84959	2.41e-08	-1.8278	0.00352745	NUOL_STRCO	NADH-quinone oxidoreductase subunit L
Litchi_GLEAN_10010469	-0.61403	1	-1.96575	0.000137752	-0.931605	0.113864	RL34_PEA	60S ribosomal protein L34
Litchi_GLEAN_10008173	-0.318401	1	0.554214	0.489453	1.26873	0.0412281	DSP8_ARATH	Putative dual specificity protein phosphatase DSP8
Litchi_GLEAN_10064359	0.126715	1	1.58093	0.0268162	0.532946	0.662255	TIR1_ARATH	Protein TRANSPORT INHIBITOR RESPONSE 1
Litchi_GLEAN_10056227	0.568277	1	-3.49195	0.0025923	-1.45264	0.172956	CCA22_ARATH	Cyclin-A2-2
Litchi_GLEAN_10046490	-0.113947	1	-1.73978	0.00648827	-1.73892	0.00732347	ARGI1_ARATH	Arginase 1, mitochondrial
Litchi_GLEAN_10028862	0.183839	1	-2.57136	0.00323159	-2.78024	0.00208827	NSE1_PONAB	Non-structural maintenance of chromosomes element 1 homolog
Litchi_GLEAN_10035078	0.30765	1	1.88293	0.0394692	1.61436	0.0869495	EDR1_ARATH	Serine/threonine-protein kinase EDR1
Litchi_GLEAN_10027878	-0.201972	1	-5.70745	3.58e-13	-5.63887	7.03e-13	BH075_ARATH	Transcription factor bHLH75
Litchi_GLEAN_10055331	-0.174581	1	1.65753	0.00408427	1.50388	0.0117536	EOGT_BOVIN	EGF domain-specific O-linked N-acetylglucosamine transferase
Litchi_GLEAN_10028067	-0.219312	1	0.616043	0.380854	1.92123	0.000314674	BPS1_ARATH	Protein BPS1, chloroplastic
Litchi_GLEAN_10048464	-0.517675	1	-1.20636	0.0305837	-0.661171	0.320053	R35A3_ARATH	60S ribosomal protein L35a-3
Litchi_GLEAN_10009273	0.407101	1	1.72966	0.00518667	1.14246	0.114998	GL114_ARATH	Germin-like protein subfamily 1 member 14
Litchi_GLEAN_10063398	0.427574	1	-3.73568	5.82e-05	-2.37485	0.00540516	UFC_ARATH	Protein UPSTREAM OF FLC
Litchi_GLEAN_10026153	0.222617	1	1.55673	0.0465867	0.807594	0.497951	ATG11_NEUCR	Autophagy-related protein 11
Litchi_GLEAN_10055255	-0.0232396	1	1.52313	0.0142928	1.47742	0.0218891	DCUP_XANCP	Uroporphyrinogen decarboxylase {ECO:0000255|HAMAP-Rule:MF_00218}
Litchi_GLEAN_10003520	-0.147515	1	1.57142	0.0153795	0.816449	0.346813	VPS62_YEAST	Vacuolar protein sorting-associated protein 62
Litchi_GLEAN_10054009	0.232604	1	0.600586	0.488657	1.41006	0.0328276	ORP3A_ARATH	Oxysterol-binding protein-related protein 3A
Litchi_GLEAN_10011378	0.415224	1	1.9355	0.00275577	1.68506	0.0176863	PEX5_ARATH	Peroxisome biogenesis protein 5
Litchi_GLEAN_10002967	0.266861	1	1.86461	0.0422982	1.11265	0.453431	VG55_MILVL	Uncharacterized 55 kDa protein
Litchi_GLEAN_10039332	-0.217753	1	2.3639	0.000139543	1.73077	0.0148282	ACD10_MOUSE	Acyl-CoA dehydrogenase family member 10
Litchi_GLEAN_10040181	-0.441253	1	1.53777	0.0451726	1.19983	0.171179	EDR2_ARATH	Protein ENHANCED DISEASE RESISTANCE 2
Litchi_GLEAN_10023222	0.384768	1	4.01866	1.56e-11	4.26691	6.42e-13	PLA16_ARATH	Phospholipase A1-Igamma2, chloroplastic
Litchi_GLEAN_10025793	0.272486	1	0.353085	0.75963	2.60023	2.54e-06	MCU6_ARATH	Calcium uniporter protein 6, mitochondrial
Litchi_GLEAN_10051025	-0.277649	1	-1.5624	0.0995177	-2.33651	0.0168778	LONM1_ARATH	Lon protease homolog 1, mitochondrial
Litchi_GLEAN_10050267	0.304704	1	-1.34501	0.0188138	-0.83308	0.201824	SC35_ARATH	Serine/arginine-rich splicing factor SC35
Litchi_GLEAN_10005000	-0.184231	1	1.49271	0.0049189	0.997885	0.0944265	BBR_ARATH	E3 ubiquitin ligase BIG BROTHER-related
Litchi_GLEAN_10014324	0.093032	1	1.80549	0.00095417	0.890357	0.182537	FDH_SOLTU	Formate dehydrogenase, mitochondrial
Litchi_GLEAN_10019131	0.415782	1	-2.42958	6.82e-05	-1.43913	0.0202617	CTR2_OCTVU	Cephalotocin receptor 2
Litchi_GLEAN_10000676	0.104547	1	1.38447	0.01858	0.697245	0.355663	YN8B_SCHPO	ZZ-type zinc finger-containing protein P35G2.11c
Litchi_GLEAN_10039477	-0.213172	1	1.33382	0.04088	1.24436	0.0688889	YQKD_BACSU	Uncharacterized protein YqkD
Litchi_GLEAN_10008474	0.194483	1	1.68587	0.00589752	1.14493	0.103643	RD23C_ARATH	Ubiquitin receptor RAD23c
Litchi_GLEAN_10020369	-0.243025	1	-1.48009	0.0100621	-1.06911	0.0816522	RL172_ARATH	60S ribosomal protein L17-2
Litchi_GLEAN_10016083	0.527501	1	1.80413	0.00830161	1.57455	0.0299706	RFS2_ARATH	Probable galactinol--sucrose galactosyltransferase 2
Litchi_GLEAN_10023644	-0.0105667	1	-0.358819	0.702452	1.59757	0.00380134	YLS9_ARATH	Protein YLS9
Litchi_GLEAN_10004805	0.21532	1	-1.47771	0.00462458	-0.530819	0.446574	CB21_GOSHI	Chlorophyll a-b binding protein 151, chloroplastic
Litchi_GLEAN_10061773	-0.127941	1	1.54469	0.072935	2.31157	0.00134129	SYAP_POPTR	Probable alanine--tRNA ligase, chloroplastic {ECO:0000255|HAMAP-Rule:MF_03134}
Litchi_GLEAN_10056957	-0.00932906	1	-2.07906	0.0422982	-0.788856	0.488715	ASPL1_ARATH	Aspartic proteinase-like protein 1
Litchi_GLEAN_10035409	0.239774	1	2.56603	2.43e-06	2.78351	2.62e-07	UXS6_ARATH	UDP-glucuronic acid decarboxylase 6
Litchi_GLEAN_10013664	-0.553122	1	-1.62892	0.00192522	-1.06715	0.0611101	RL222_ARATH	60S ribosomal protein L22-2
Litchi_GLEAN_10008762	0.0671018	1	-2.12927	6.04e-05	-1.92051	0.000339328	G3PC_MAGLI	Glyceraldehyde-3-phosphate dehydrogenase, cytosolic
Litchi_GLEAN_10014095	0.137964	1	1.89605	0.00127824	1.08765	0.137906	DRTS_SOYBN	Bifunctional dihydrofolate reductase-thymidylate synthase
Litchi_GLEAN_10051393	0.178446	1	1.75843	0.0157411	1.53189	0.0469068	PLDB1_ARATH	Phospholipase D beta 1
Litchi_GLEAN_10022364	-0.226393	1	-1.78268	0.00141336	-1.46472	0.0112525	TUFT1_MOUSE	Tuftelin
Litchi_GLEAN_10029184	0.137841	1	-2.03477	0.0127026	-1.30434	0.152406	FLA17_ARATH	Fasciclin-like arabinogalactan protein 17
Litchi_GLEAN_10026372	0.161898	1	-3.2985	0.00131598	-1.31247	0.158925	MSBA_METFK	Lipid A export ATP-binding/permease protein MsbA {ECO:0000255|HAMAP-Rule:MF_01703}
Litchi_GLEAN_10021221	0.198589	1	2.28049	0.000282129	2.39477	0.000136944	KEG_ARATH	E3 ubiquitin-protein ligase KEG
Litchi_GLEAN_10021748	-0.167502	1	3.00763	0.00800728	1.88878	0.195014	R13L1_ARATH	Putative disease resistance RPP13-like protein 1
Litchi_GLEAN_10001938	-0.365745	1	0.80929	0.471735	2.18438	0.00135981	EBH_STAA8	Extracellular matrix-binding protein ebh
Litchi_GLEAN_10031882	0.439667	1	-1.44703	0.038182	0.246477	0.843857	PDC2_ARATH	Pyruvate decarboxylase 2
Litchi_GLEAN_10022913	-0.0397033	1	-1.38837	0.0403543	-1.52942	0.0310802	MAN2_ARATH	Mannan endo-1,4-beta-mannosidase 2
Litchi_GLEAN_10028802	0.0912225	1	-3.38823	4.75e-07	-3.0587	7.82e-06	TLPH_ARATH	Thaumatin-like protein
Litchi_GLEAN_10055365	-0.0938633	1	-0.523269	0.573844	-1.72989	0.0148282	INVB_ARATH	Probable alkaline/neutral invertase B {ECO:0000305}
Litchi_GLEAN_10051320	-0.205809	1	-1.7214	0.00140864	-1.03602	0.0836056	RL362_ARATH	60S ribosomal protein L36-2
Litchi_GLEAN_10041519	0.0208898	1	1.07492	0.0778013	1.16964	0.0494819	PME58_ARATH	Probable pectinesterase/pectinesterase inhibitor 58
Litchi_GLEAN_10030087	-0.072691	1	1.17836	0.173551	1.97154	0.00446925	MYO14_ARATH	Myosin-14
Litchi_GLEAN_10049416	0.040688	1	-1.21587	0.0302199	-0.809777	0.196237	RS201_ARATH	40S ribosomal protein S20-1
Litchi_GLEAN_10011693	0.21666	1	1.54194	0.0855024	2.09179	0.00608145	RL28_UREU1	50S ribosomal protein L28 {ECO:0000255|HAMAP-Rule:MF_00373}
Litchi_GLEAN_10018342	-0.000197731	1	-1.22383	0.119762	-1.60433	0.0411593	ZDHC9_ARATH	Probable protein S-acyltransferase 7
Litchi_GLEAN_10047220	-0.0296722	1	-1.30999	0.0291496	-1.30468	0.0340942	PAS2_ARATH	Very-long-chain (3R)-3-hydroxyacyl-CoA dehydratase PASTICCINO 2
Litchi_GLEAN_10005805	-0.0265738	1	1.69247	0.00497888	2.12074	0.000227026	AGT21_ARATH	Alanine--glyoxylate aminotransferase 2 homolog 1, mitochondrial
Litchi_GLEAN_10052820	-0.0186662	1	-2.70644	0.0024471	-2.24858	0.0157324	Y4294_ARATH	Probable LRR receptor-like serine/threonine-protein kinase At4g20940
Litchi_GLEAN_10000530	0.32363	1	-2.20977	0.000118689	-1.2715	0.0370789	YAB1_ARATH	Axial regulator YABBY 1
Litchi_GLEAN_10046299	0.0626634	1	2.11647	0.00863157	1.5778	0.104569	TNPO3_HUMAN	Transportin-3
Litchi_GLEAN_10035416	-0.4439	1	-1.89996	0.00177012	-2.75946	1.05e-05	PER17_ARATH	Peroxidase 17
Litchi_GLEAN_10038163	-0.108772	1	-1.70319	0.0052368	-0.768799	0.283358	HDT1_SOLCH	Histone deacetylase HDT1
Litchi_GLEAN_10048437	-0.00130758	1	1.42231	0.0106163	-1.26772	0.0607631	HSP12_MEDSA	18.2 kDa class I heat shock protein
Litchi_GLEAN_10011123	0.0796637	1	-1.28059	0.0564651	-1.54504	0.0181032	E131_ARATH	Glucan endo-1,3-beta-glucosidase 1
Litchi_GLEAN_10054400	0.112371	1	-5.78291	2.53e-17	-3.03794	2.7e-08	HMGB7_ARATH	High mobility group B protein 7
Litchi_GLEAN_10018705	0.299789	1	1.17525	0.0499884	1.25268	0.0359246	KCS4_ARATH	3-ketoacyl-CoA synthase 4
Litchi_GLEAN_10042622	-0.938079	1	-2.80573	0.000388723	-2.84355	0.00063782	UGAL2_ARATH	UDP-galactose transporter 2
Litchi_GLEAN_10050597	0.0297602	1	1.67108	0.0053115	1.38809	0.0320254	AL3H1_ARATH	Aldehyde dehydrogenase family 3 member H1
Litchi_GLEAN_10063889	0.0994722	1	-4.35549	3.54e-08	-2.51055	0.000152776	INVB_DAUCA	Beta-fructofuranosidase, soluble isoenzyme I
Litchi_GLEAN_10007624	0.0376904	1	0.538046	0.434208	1.19762	0.0319296	YDK2_SCHPO	Probable phospholipase C20G8.02, mitochondrial
Litchi_GLEAN_10003179	0.0116323	1	-1.90873	0.00107643	-1.69926	0.00438617	SG1_ARATH	protein SLOW GREEN 1, chloroplastic {ECO:0000303|PubMed:24420572}
Litchi_GLEAN_10007291	-0.118122	1	2.01109	0.000326843	0.978256	0.167094	EID1_ARATH	Phytochrome A-associated F-box protein
Litchi_GLEAN_10029159	0.0880799	1	1.192	0.0464982	2.35325	9.58e-06	SY121_ARATH	Syntaxin-121
Litchi_GLEAN_10010818	-0.112232	1	1.38882	0.0179039	1.83258	0.00104364	RHDF1_DANRE	Inactive rhomboid protein 1
Litchi_GLEAN_10036907	0.186633	1	-2.34114	2.48e-05	-1.6985	0.00272252	DNAJ6_ARATH	Chaperone protein dnaJ 6
Litchi_GLEAN_10020976	0.122511	1	1.77202	0.00252099	2.20426	8.68e-05	INV1_ARATH	Beta-fructofuranosidase, insoluble isoenzyme CWINV1
Litchi_GLEAN_10030521	0.116253	1	2.30611	5.57e-06	1.56746	0.00388086	FAKD3_HUMAN	FAST kinase domain-containing protein 3
Litchi_GLEAN_10054208	-0.00197941	1	-2.22241	1.42e-05	-1.95207	0.000172423	Y8359_ORYSI	Uncharacterized protein OsI_027940
Litchi_GLEAN_10023111	-0.301063	1	-1.13804	0.0524902	-1.35162	0.0194245	SPC3B_ARATH	Signal peptidase complex subunit 3B
Litchi_GLEAN_10063121	0.246462	1	-2.50508	0.00057937	-1.09303	0.152406	CCR1_ARATH	Cinnamoyl-CoA reductase 1
Litchi_GLEAN_10023038	0.00825114	1	1.47036	0.0216352	0.811599	0.32988	RMA3_ARATH	E3 ubiquitin-protein ligase RMA3
Litchi_GLEAN_10026029	0.0929961	1	0.714617	0.328977	1.89836	0.000540955	UCRIA_PEA	Cytochrome b6-f complex iron-sulfur subunit, chloroplastic
Litchi_GLEAN_10028604	-0.1042	1	1.98362	0.000722854	1.87802	0.00192349	EXD1_MOUSE	Exonuclease 3'-5' domain-containing protein 1
Litchi_GLEAN_10030278	-0.282078	1	-1.76389	0.0103252	-1.58544	0.0238154	TCP8_ARATH	Transcription factor TCP8
Litchi_GLEAN_10044071	0.202643	1	1.76487	0.0369588	1.69947	0.0443792	PAH1_ARATH	Phosphatidate phosphatase PAH1
Litchi_GLEAN_10055119	-0.58557	1	1.23891	0.0846098	1.61102	0.0154104	Y5064_ARATH	CBS domain-containing protein CBSCBSPB5
Litchi_GLEAN_10051370	0.1481	1	-1.66031	0.0465867	-1.71878	0.0411593	PUB4_ARATH	U-box domain-containing protein 4
Litchi_GLEAN_10044102	-0.275838	1	-1.86347	0.000388723	-1.56192	0.00389686	RS24_ARATH	40S ribosomal protein S2-4
Litchi_GLEAN_10024408	-0.395964	1	-1.60574	0.00517812	-1.52579	0.0103456	R10A3_ARATH	60S ribosomal protein L10a-3
Litchi_GLEAN_10060598	0.0421462	1	-1.91711	0.00497888	-0.294383	0.818694	LIP_STAHY	Lipase
Litchi_GLEAN_10065046	-1.47337	0.382515	-2.99683	8.16e-08	-3.50943	1.41e-09	XTH2_SOYBN	Xyloglucan endotransglucosylase/hydrolase 2 {ECO:0000250|UniProtKB:Q38857}
Litchi_GLEAN_10022052	-0.243258	1	-2.2814	4.52e-05	-2.21398	7.77e-05	ANXD3_ARATH	Annexin D3
Litchi_GLEAN_10007349	-0.0247601	1	1.39855	0.0358795	0.524154	0.677066	NBR1_PONAB	Next to BRCA1 gene 1 protein
Litchi_GLEAN_10019644	-0.0830106	1	-1.04086	0.0833928	-1.18813	0.0461935	NDUB7_ARATH	NADH dehydrogenase [ubiquinone] 1 beta subcomplex subunit 7
Litchi_GLEAN_10002560	0.00599093	1	-1.98025	0.0328993	-1.20642	0.203609	KPYA_RICCO	Pyruvate kinase isozyme A, chloroplastic
Litchi_GLEAN_10031023	0.119042	1	-2.70019	0.0183998	-2.03234	0.0649931	SMC4_ARATH	Structural maintenance of chromosomes protein 4
Litchi_GLEAN_10030426	0.257198	1	-2.49485	0.0012451	-1.58705	0.045625	WDL1_ARATH	Protein WVD2-like 1
Litchi_GLEAN_10048933	-0.446614	1	-1.77015	0.000509965	-1.05658	0.0596525	RL31_PERFR	60S ribosomal protein L31
Litchi_GLEAN_10011867	0.0968177	1	-3.94897	4.97e-08	-1.01594	0.145723	ACMAT_VITLA	Methanol O-anthraniloyltransferase
Litchi_GLEAN_10001268	-0.149843	1	1.78109	0.00100023	1.62642	0.00348104	PREA_ECO57	NAD-dependent dihydropyrimidine dehydrogenase subunit PreA
Litchi_GLEAN_10015066	0.32658	1	0.924221	0.157037	2.7853	8.81e-08	B561P_ARATH	Cytochrome b561 and DOMON domain-containing protein At5g35735
Litchi_GLEAN_10024747	-0.0754731	1	-2.97391	0.00222012	-3.1932	0.00311447	AHK4_ARATH	Histidine kinase 4
Litchi_GLEAN_10027121	0.789759	1	0.509074	0.505676	3.3592	4.91e-11	GEML5_ARATH	GEM-like protein 5
Litchi_GLEAN_10062299	0.86373	1	-0.00123123	1	2.74493	6.79e-07	P2C24_ARATH	Probable protein phosphatase 2C 24
Litchi_GLEAN_10055368	0.219639	1	1.44598	0.011996	0.905389	0.1855	MTN1_ARATH	5'-methylthioadenosine/S-adenosylhomocysteine nucleosidase 1
Litchi_GLEAN_10053643	0.0669313	1	-1.23442	0.0369707	-1.08232	0.0766586	Y4844_ARATH	Uncharacterized protein At4g28440
Litchi_GLEAN_10059078	-0.0232872	1	-1.86289	0.00025706	-0.994121	0.0830325	PST2_PETHY	Photosystem II 5 kDa protein, chloroplastic {ECO:0000303|PubMed:22700981}
Litchi_GLEAN_10028601	1.23045	1	2.57717	3.76e-05	2.94338	2.28e-06	C3H49_ARATH	Zinc finger CCCH domain-containing protein 49
Litchi_GLEAN_10045930	0.453016	1	1.58006	0.0337993	2.11881	0.0015255	CNOT1_XENTR	CCR4-NOT transcription complex subunit 1
Litchi_GLEAN_10058193	0.674335	1	-3.05392	0.00373232	-1.60761	0.0881775	CCA11_ARATH	Cyclin-A1-1
Litchi_GLEAN_10045160	-0.314359	1	-1.59753	0.00530644	-1.50508	0.0101667	R13A3_ARATH	60S ribosomal protein L13a-3
Litchi_GLEAN_10018431	0.390986	1	4.03034	1.45e-11	3.22143	1.51e-07	ACOX3_ARATH	Acyl-coenzyme A oxidase 3, peroxisomal
Litchi_GLEAN_10057783	0.51844	1	1.63029	0.0269541	0.877123	0.378659	XYLB_BOVIN	Xylulose kinase
Litchi_GLEAN_10001947	0.115637	1	1.91665	0.000627611	0.798052	0.286511	BUP1_DICDI	Beta-ureidopropionase
Litchi_GLEAN_10063487	-0.0272063	1	2.45089	6.23e-05	1.98801	0.00235114	C3H55_ARATH	Zinc finger CCCH domain-containing protein 55
Litchi_GLEAN_10043941	0.107059	1	2.01309	0.000174677	3.12932	1.51e-09	URH1_ARATH	Uridine nucleosidase 1
Litchi_GLEAN_10013462	-0.162352	1	-1.76914	0.000675328	-1.43651	0.00782509	RL373_ARATH	60S ribosomal protein L37-3
Litchi_GLEAN_10005576	-0.903026	1	-3.02098	2.46e-06	-2.31724	0.000192964	CBF5_ASPFU	Centromere/microtubule-binding protein cbf5
Litchi_GLEAN_10050999	0.0748064	1	-3.30081	2.96e-08	-1.79804	0.00179653	PAT3_CAEEL	Integrin beta pat-3
Litchi_GLEAN_10040254	0.674405	1	2.36349	0.000251911	2.25436	0.000586834	NPR3_ARATH	Regulatory protein NPR3
Litchi_GLEAN_10051280	-0.546422	1	2.05275	0.00327478	1.25326	0.137871	TRM32_ARATH	Protein TRM32
Litchi_GLEAN_10044478	-0.418425	1	1.26109	0.0214748	0.28426	0.770439	SNAK2_SOLTU	Snakin-2
Litchi_GLEAN_10009402	0.143899	1	1.31919	0.0142114	1.40785	0.00854982	MBF1B_ARATH	Multiprotein-bridging factor 1b
Litchi_GLEAN_10041446	0.268917	1	-2.73761	6.59e-07	-2.18005	8.99e-05	UFOG_PETHY	Anthocyanidin 3-O-glucosyltransferase
Litchi_GLEAN_10035602	-0.24047	1	1.7059	0.0181936	1.52471	0.0469068	GLGB2_PEA	1,4-alpha-glucan-branching enzyme 1, chloroplastic/amyloplastic
Litchi_GLEAN_10026738	-0.0143395	1	0.769709	0.258179	1.86909	0.000523039	Y3550_ARATH	REF/SRPP-like protein At3g05500
Litchi_GLEAN_10043420	-0.0865025	1	-5.38376	7.14e-15	-3.80062	1.83e-10	LWD1_ARATH	WD repeat-containing protein LWD1
Litchi_GLEAN_10021287	0.220771	1	3.64795	2.15e-07	3.07753	6.2e-05	XTH25_ARATH	Probable xyloglucan endotransglucosylase/hydrolase protein 25
Litchi_GLEAN_10038078	0.322016	1	1.97218	0.00782927	1.96682	0.0120466	Y1839_ARATH	Probable serine/threonine-protein kinase At1g18390
Litchi_GLEAN_10036171	0.0524086	1	0.968617	0.135825	1.35745	0.0236194	RIN4_ARATH	RPM1-interacting protein 4
Litchi_GLEAN_10030811	0.291679	1	0.647128	0.418708	1.31144	0.0335214	NPC3_ARATH	Non-specific phospholipase C3
Litchi_GLEAN_10021850	0.0557474	1	-1.82093	0.027607	-1.44707	0.0905483	AB11G_ARATH	ABC transporter G family member 11
Litchi_GLEAN_10014372	0.181489	1	-1.27405	0.0223768	-0.0841377	0.997487	CML11_ARATH	Calmodulin-like protein 11
Litchi_GLEAN_10053752	-0.258165	1	-4.58884	3.82e-09	-1.65266	0.0110863	MYB44_ARATH	Transcription factor MYB44
Litchi_GLEAN_10006748	-0.288786	1	-5.79432	2.6e-23	-2.2816	5.27e-06	PRU1_PRUAR	Major allergen Pru ar 1
Litchi_GLEAN_10020949	0.0306492	1	-3.90631	3.28e-09	-1.98242	0.00091698	BH096_ARATH	Transcription factor bHLH96
Litchi_GLEAN_10015392	0.170433	1	-2.94731	0.00171452	-1.51255	0.104772	Y1864_ARATH	Probable receptor-like protein kinase At1g80640
Litchi_GLEAN_10014097	-0.173889	1	-1.44379	0.0230312	-1.68441	0.0084102	RH27_ORYSJ	DEAD-box ATP-dependent RNA helicase 27
Litchi_GLEAN_10021010	-0.247489	1	1.5402	0.0349314	1.54166	0.0364763	BON2_ARATH	Protein BONZAI 2
Litchi_GLEAN_10009647	0.24642	1	1.70935	0.0689034	2.50831	0.000924979	CSLD2_ORYSI	Cellulose synthase-like protein D2
Litchi_GLEAN_10056903	0.24543	1	-2.53161	6.23e-05	-2.0969	0.00113418	ANXD2_ARATH	Annexin D2
Litchi_GLEAN_10061243	-0.326222	1	-1.92093	0.000276444	-1.2645	0.023912	RL31_PERFR	60S ribosomal protein L31
Litchi_GLEAN_10006817	-0.263341	1	-1.84324	0.00369024	-1.5587	0.0160534	YB95_ARATH	Uncharacterized protein At2g39795, mitochondrial
Litchi_GLEAN_10034877	0.140667	1	0.730313	0.306494	1.69501	0.00243614	RETOL_ARATH	Reticuline oxidase-like protein
Litchi_GLEAN_10034101	-0.128879	1	1.69717	0.00353317	1.61385	0.00627478	URIC_PHAVU	Uricase-2
Litchi_GLEAN_10044446	0.264919	1	2.88553	4.34e-06	2.48401	0.000152776	NOL9_ARATH	Polynucleotide 5'-hydroxyl-kinase NOL9
Litchi_GLEAN_10007660	0.598766	1	2.44564	5.89e-06	2.51985	3.36e-06	gi|590578915|ref|XP_007013641.1|	Serine-rich protein-related [Theobroma cacao]
Litchi_GLEAN_10016978	-0.0579195	1	0.592378	0.386606	1.36322	0.0134848	ESTE_SFAVA	Putative esterase
Litchi_GLEAN_10023815	-0.450003	1	-1.59018	0.00336801	-1.1631	0.0448733	R15A1_ARATH	40S ribosomal protein S15a-1
Litchi_GLEAN_10023213	-0.233767	1	-2.2603	0.00485936	-2.05004	0.0120466	TRPA1_ARATH	Tryptophan synthase alpha chain
Litchi_GLEAN_10037776	0.172326	1	-2.17893	0.00142276	-2.42855	0.000592687	PPDEX_ARATH	DeSI-like protein At4g17486
Litchi_GLEAN_10037528	-0.594174	1	-0.313278	0.819623	1.29069	0.0421256	IF2P_SCHPO	Eukaryotic translation initiation factor 5B
Litchi_GLEAN_10061689	-0.190785	1	1.87897	0.00267583	2.15252	0.000434793	MSSP2_ARATH	Monosaccharide-sensing protein 2
Litchi_GLEAN_10001011	0.486356	1	1.9032	0.00077767	2.18513	0.000103552	ACOX1_ARATH	Peroxisomal acyl-coenzyme A oxidase 1
Litchi_GLEAN_10012393	-0.331958	1	-1.92628	0.000203322	-1.32031	0.0159317	RS16_GOSHI	40S ribosomal protein S16
Litchi_GLEAN_10064409	-0.242741	1	-5.60029	3.71e-06	-5.07681	5.71e-06	GES_ARATH	(E,E)-geranyllinalool synthase
Litchi_GLEAN_10008657	0.0791407	1	2.57545	9.09e-05	2.11455	0.00267141	WRK20_ARATH	Probable WRKY transcription factor 20
Litchi_GLEAN_10059874	0.49948	1	-2.26494	0.00243367	-2.0806	0.00590775	BLT_ARATH	Protein BRANCHLESS TRICHOME
Litchi_GLEAN_10018571	-0.00977524	1	-0.793939	0.198325	-1.19218	0.0394651	OCS1_MAIZE	Ocs element-binding factor 1
Litchi_GLEAN_10012810	-0.462587	1	5.47594	1.87e-10	4.85492	1.72e-07	CALS1_ARATH	Callose synthase 1
Litchi_GLEAN_10032046	0.374536	1	-3.87484	1.04e-08	-2.63275	1.7e-05	GPMA_PARUW	2,3-bisphosphoglycerate-dependent phosphoglycerate mutase {ECO:0000255|HAMAP-Rule:MF_01039}
Litchi_GLEAN_10063739	-0.474858	1	7.38501	1.88e-37	5.81947	2.86e-27	LEC_PARPC	Mannose/glucose-specific lectin
Litchi_GLEAN_10003816	0.0456975	1	-4.07036	9.95e-11	-1.891	0.000869619	AHP1_ARATH	Histidine-containing phosphotransfer protein 1
Litchi_GLEAN_10014905	-0.358291	1	-0.683926	0.339714	-1.54981	0.014699	STRAA_BOVIN	STE20-related kinase adapter protein alpha
Litchi_GLEAN_10058859	-0.0355688	1	-2.81866	0.0106163	-0.997781	0.369619	PRRP1_ARATH	Proteinaceous RNase P 1, chloroplastic/mitochondrial
Litchi_GLEAN_10013098	-0.133204	1	-2.90079	7.71e-06	-1.39119	0.0312753	FPPS1_LUPAL	Farnesyl pyrophosphate synthase 1
Litchi_GLEAN_10011205	-0.19503	1	-5.18397	6.24e-20	-2.46177	1.01e-06	GSTUH_ARATH	Glutathione S-transferase U17
Litchi_GLEAN_10051688	-0.779479	1	5.2683	1.2e-18	5.23334	1.66e-18	ODBA2_ARATH	2-oxoisovalerate dehydrogenase subunit alpha 2, mitochondrial
Litchi_GLEAN_10054789	-0.0659562	1	-2.178	0.00711782	-1.77383	0.0353727	Y1385_ARATH	BTB/POZ domain-containing protein At1g63850
Litchi_GLEAN_10022681	-0.391298	1	-1.99199	0.00685903	0.0825669	1	CRYD_SOLLC	Cryptochrome DASH, chloroplastic/mitochondrial
Litchi_GLEAN_10020796	0.182173	1	2.39682	5.71e-06	2.07328	0.000142686	MARC2_BOVIN	Mitochondrial amidoxime reducing component 2
Litchi_GLEAN_10024497	-0.12871	1	-1.55709	0.0846098	-2.17835	0.0299706	AGM1_HUMAN	Phosphoacetylglucosamine mutase {ECO:0000305}
Litchi_GLEAN_10058366	0.0940746	1	-2.89299	0.000151782	-1.9459	0.00800249	TCS2_CAMSI	Probable caffeine synthase 2
Litchi_GLEAN_10036818	0.655698	1	1.96013	0.00782927	3.3183	3.1e-07	HSFA2_ARATH	Heat stress transcription factor A-2
Litchi_GLEAN_10039387	0.451145	1	1.60874	0.0689034	3.57683	8.93e-08	DCE4_ARATH	Glutamate decarboxylase 4
Litchi_GLEAN_10035069	0.159597	1	2.36714	8.21e-05	1.93858	0.00259645	XYLA_ARATH	Xylose isomerase
Litchi_GLEAN_10042900	-0.145261	1	-4.97112	1.06e-13	-2.26778	6.53e-05	H32_TOBAC	Histone H3.2
Litchi_GLEAN_10042880	-1.04425	1	-2.25411	0.000156733	-2.77977	7.87e-06	ATOX1_ARATH	Copper transport protein ATX1
Litchi_GLEAN_10022671	0.017074	1	-1.36784	0.0615196	-3.4456	4.2e-05	NIK3_ARATH	Protein NSP-INTERACTING KINASE 3
Litchi_GLEAN_10024466	0.274084	1	-3.02422	8.46e-07	-1.67269	0.00480043	BIOD_HELPS	ATP-dependent dethiobiotin synthetase BioD {ECO:0000255|HAMAP-Rule:MF_00336}
Litchi_GLEAN_10008341	0.0761505	1	-0.580842	0.505203	-1.48098	0.0463612	IQD31_ARATH	Protein IQ-DOMAIN 31
Litchi_GLEAN_10012579	-0.18416	1	-2.17216	0.00711782	-1.66058	0.0581247	PKP2_ARATH	Plastidial pyruvate kinase 2
Litchi_GLEAN_10037261	-0.00448156	1	1.54072	0.0256551	1.04003	0.208201	CLCC_ARATH	Chloride channel protein CLC-c
Litchi_GLEAN_10014370	-0.0209041	1	-1.85397	0.0186112	-2.08523	0.0102278	CTSL2_DICDI	CTD small phosphatase-like protein 2
Litchi_GLEAN_10019936	0.659485	1	-3.27322	5.49e-07	-3.16934	1.96e-06	MAKR5_ARATH	Probable membrane-associated kinase regulator 5
Litchi_GLEAN_10054398	0.25011	1	1.43861	0.0216292	1.42522	0.0285758	TPIS_EHRCR	Triosephosphate isomerase {ECO:0000255|HAMAP-Rule:MF_00147}
Litchi_GLEAN_10013720	-0.0578132	1	-1.51867	0.00682854	-0.799642	0.221854	RS263_ARATH	40S ribosomal protein S26-3
Litchi_GLEAN_10033262	-0.0793818	1	0.763429	0.313443	1.31838	0.0374833	SKIP_ARATH	SNW/SKI-interacting protein
Litchi_GLEAN_10053620	0.639101	1	1.12493	0.0914087	3.13718	5.05e-09	GRXC9_ARATH	Glutaredoxin-C9
Litchi_GLEAN_10004831	0.514137	1	1.5056	0.00823057	1.04414	0.106847	PP1_ORYSJ	Serine/threonine-protein phosphatase PP1
Litchi_GLEAN_10054868	0.368124	1	1.65022	0.0136736	1.62189	0.0171412	PMT2_ARATH	Probable methyltransferase PMT2
Litchi_GLEAN_10057779	0.155543	1	1.82021	0.022248	1.00194	0.395214	IKU2_ARATH	Receptor-like protein kinase HAIKU2
Litchi_GLEAN_10015235	0.462627	1	1.10289	0.158215	1.78211	0.00663363	RUMI_CULQU	O-glucosyltransferase rumi homolog
Litchi_GLEAN_10017373	-0.223624	1	-1.47886	0.0183998	-1.1695	0.0748267	ENL2_ARATH	Early nodulin-like protein 2
Litchi_GLEAN_10048477	0.248144	1	2.52758	1.15e-06	3.40538	4.25e-11	ANTR3_ARATH	Probable anion transporter 3, chloroplastic
Litchi_GLEAN_10033347	-0.229431	1	-1.59882	0.0298387	-1.59644	0.031215	RHON1_ARATH	Rho-N domain-containing protein 1, chloroplastic
Litchi_GLEAN_10012296	-0.308271	1	-3.14312	0.00340081	-2.82203	0.0115932	CH60C_ARATH	Chaperonin CPN60-like 2, mitochondrial
Litchi_GLEAN_10064047	-0.0815277	1	-1.53371	0.0275479	-1.12043	0.14894	FABI_ARATH	Enoyl-[acyl-carrier-protein] reductase [NADH], chloroplastic
Litchi_GLEAN_10057494	-0.362878	1	3.98964	3.13e-15	2.71737	4.76e-08	EXOL2_ARATH	Protein EXORDIUM-like 2
Litchi_GLEAN_10051295	0.502084	1	0.0928775	0.99067	2.82192	1.92e-08	REMO_SOLTU	Remorin
Litchi_GLEAN_10065118	0.204265	1	1.60079	0.0152606	1.48188	0.0390754	LCAT4_ARATH	Lecithin-cholesterol acyltransferase-like 4
Litchi_GLEAN_10024478	1.44103	1	-2.65383	0.243548	4.88031	1.27e-13	GOLS2_SOLLC	Galactinol synthase 2
Litchi_GLEAN_10030093	-0.193633	1	-3.07207	2.15e-05	-3.03299	3.44e-05	MAKR2_ARATH	Probable membrane-associated kinase regulator 2
Litchi_GLEAN_10034197	-0.100764	1	1.59368	0.013588	0.797091	0.354488	KEG_ARATH	E3 ubiquitin-protein ligase KEG
Litchi_GLEAN_10008369	-0.361693	1	-2.05022	0.000167027	-1.69886	0.00233291	RL261_ARATH	60S ribosomal protein L26-1
Litchi_GLEAN_10001974	-0.50748	1	-1.76053	0.0147163	-2.09506	0.00673477	NOP5B_ARATH	Probable nucleolar protein 5-2
Litchi_GLEAN_10018927	0.148067	1	-0.827652	0.451507	-1.99435	0.045239	ASPL2_ARATH	Aspartic proteinase-like protein 2
Litchi_GLEAN_10051798	0.517158	1	1.15494	0.070442	1.67991	0.0038642	LPXA_ARCB4	Acyl-[acyl-carrier-protein]--UDP-N-acetylglucosamine O-acyltransferase {ECO:0000255|HAMAP-Rule:MF_00387}
Litchi_GLEAN_10027102	-0.128625	1	-3.825	0.00113825	-2.27859	0.0235195	DRB5_ARATH	Double-stranded RNA-binding protein 5
Litchi_GLEAN_10039294	0.73405	1	-2.55955	0.000978442	-0.0383924	1	F179B_MOUSE	Protein FAM179B
Litchi_GLEAN_10038015	-0.055697	1	-2.70115	0.00500258	-1.43938	0.123451	TRM32_ARATH	Protein TRM32
Litchi_GLEAN_10044314	0.0997622	1	-1.27762	0.0255774	-1.99423	0.000329714	RNH_HALSA	Ribonuclease HI
Litchi_GLEAN_10044828	0.335336	1	-2.478	0.00788952	-1.16416	0.232142	CCNB1_MEDSV	G2/mitotic-specific cyclin-1
Litchi_GLEAN_10004871	0.229947	1	2.72375	8.55e-07	3.61521	3.96e-11	KPRS1_ARATH	Ribose-phosphate pyrophosphokinase 1, chloroplastic
Litchi_GLEAN_10043953	-0.521285	1	-1.48853	0.0067115	-1.32577	0.0207436	RLA2B_MAIZE	60S acidic ribosomal protein P2B
Litchi_GLEAN_10057202	-0.278526	1	1.38071	0.0160741	1.12046	0.0679728	CCT1_ARATH	Choline-phosphate cytidylyltransferase 1
Litchi_GLEAN_10035168	-0.0327178	1	-1.30157	0.020382	-0.847922	0.176315	G6PI_SYNJB	Glucose-6-phosphate isomerase {ECO:0000255|HAMAP-Rule:MF_00473}
Litchi_GLEAN_10040055	-0.223632	1	3.79112	1.37e-11	2.30682	0.000130952	THI4_CITSI	Thiamine thiazole synthase, chloroplastic {ECO:0000255|HAMAP-Rule:MF_03158}
Litchi_GLEAN_10043496	-0.0404257	1	2.12757	7.23e-05	1.00782	0.117724	S38A7_DANRE	Putative sodium-coupled neutral amino acid transporter 7
Litchi_GLEAN_10045263	-0.168328	1	0.715308	0.355741	1.43056	0.0198784	RING1_GOSHI	E3 ubiquitin-protein ligase RING1
Litchi_GLEAN_10043098	0.0136682	1	-2.48065	0.00763711	-2.15323	0.0178995	LHWL3_ARATH	Transcription factor bHLH155
Litchi_GLEAN_10040921	0.243368	1	-3.82168	2.24e-06	-2.54612	0.000431863	PIN6_ARATH	Probable auxin efflux carrier component 6
Litchi_GLEAN_10045834	0.338845	1	-1.88139	0.0290447	-1.87013	0.0376673	SKU5_ARATH	Monocopper oxidase-like protein SKU5
Litchi_GLEAN_10010478	-0.0768775	1	-3.24672	0.0399473	-2.69624	0.104857	MCTP1_HUMAN	Multiple C2 and transmembrane domain-containing protein 1
Litchi_GLEAN_10014465	0.385856	1	1.25109	0.0643426	1.56842	0.0144401	KNAT4_ARATH	Homeobox protein knotted-1-like 4
Litchi_GLEAN_10006320	0.124873	1	1.99269	0.000370907	2.46811	8.15e-06	MYH8_MOUSE	Myosin-8
Litchi_GLEAN_10052596	-0.0591475	1	1.53288	0.0163192	0.740065	0.429064	RGLG1_ARATH	E3 ubiquitin-protein ligase RGLG1
Litchi_GLEAN_10045354	0.0114869	1	-0.964443	0.210403	-1.72837	0.0193407	NUF2_CRYNB	Probable kinetochore protein NUF2
Litchi_GLEAN_10028736	0.722761	1	-3.65954	0.000833352	-1.6162	0.12497	EB1C_ARATH	Microtubule-associated protein RP/EB family member 1C
Litchi_GLEAN_10040424	-0.219742	1	-1.89611	0.0273771	-2.81471	0.00334455	PEK13_ARATH	Proline-rich receptor-like protein kinase PERK13
Litchi_GLEAN_10017229	0.0896228	1	-1.48703	0.0388527	-1.05444	0.193315	SUN2_HUMAN	SUN domain-containing protein 2
Litchi_GLEAN_10011531	0.169107	1	2.5367	6.15e-05	3.77473	1.85e-10	HSPR2_ARATH	Nematode resistance protein-like HSPRO2
Litchi_GLEAN_10047843	0.0832504	1	1.52867	0.00451277	2.53168	6.48e-07	PLRX1_ARATH	Pollen-specific leucine-rich repeat extensin-like protein 1
Litchi_GLEAN_10023001	-0.0612939	1	-2.39853	0.000132327	-1.60361	0.0121405	CM1_ARATH	Chorismate mutase 1, chloroplastic
Litchi_GLEAN_10062499	0.502125	1	3.21803	1.24e-08	3.30023	6.31e-09	SGSM2_MOUSE	Small G protein signaling modulator 2
Litchi_GLEAN_10034703	-0.140286	1	-1.2505	0.0474364	-1.37673	0.0299706	AOX1A_ARATH	Ubiquinol oxidase 1a, mitochondrial
Litchi_GLEAN_10017470	0.809999	1	0.367774	0.748589	1.45398	0.0276404	P2C37_ARATH	Protein phosphatase 2C 37
Litchi_GLEAN_10044323	-0.0503604	1	1.36701	0.0288352	0.931862	0.214375	SG101_ARATH	Senescence-associated carboxylesterase 101
Litchi_GLEAN_10055487	-0.15381	1	1.40605	0.0145511	0.737411	0.308895	5MAT2_SALSN	Pelargonidin 3-O-(6-caffeoylglucoside) 5-O-(6-O-malonylglucoside) 4'''-malonyltransferase
Litchi_GLEAN_10024019	-0.291193	1	-0.877964	0.22582	-1.81205	0.00858907	ZHD5_ARATH	Zinc-finger homeodomain protein 5
Litchi_GLEAN_10020959	-0.015426	1	-1.92627	0.0328993	-2.21882	0.0157324	Y1063_ARATH	Inactive leucine-rich repeat receptor-like serine/threonine-protein kinase At1g60630
Litchi_GLEAN_10017687	-0.21968	1	-1.90424	0.000754148	-1.43032	0.0152079	NH2L1_XENLA	NHP2-like protein 1
Litchi_GLEAN_10008887	0.270781	1	-2.13669	0.0685417	-2.85855	0.0495433	NHLC2_BOVIN	NHL repeat-containing protein 2
Litchi_GLEAN_10004129	0.129734	1	1.74567	0.0268967	1.24051	0.184898	JMJ16_ARATH	Putative lysine-specific demethylase JMJ16
Litchi_GLEAN_10055189	-0.199528	1	-3.14734	0.000736115	-2.6201	0.00280241	SPCH_ARATH	Transcription factor SPEECHLESS
Litchi_GLEAN_10040752	0.235257	1	-1.68263	0.0291496	-1.2335	0.139218	G3PP2_ARATH	Glyceraldehyde-3-phosphate dehydrogenase GAPCP2, chloroplastic
Litchi_GLEAN_10002404	0.344977	1	1.66254	0.019128	1.00421	0.259626	ULP2B_ARATH	Probable ubiquitin-like-specific protease 2B
Litchi_GLEAN_10003134	-0.157631	1	-4.06359	1.03e-08	-3.57761	3.11e-07	MYB3_ARATH	Transcription factor MYB3
Litchi_GLEAN_10065079	-0.206174	1	0.72752	0.320354	1.25235	0.0452148	ATPA_CYAPA	ATP synthase subunit alpha, cyanelle {ECO:0000255|HAMAP-Rule:MF_01346}
Litchi_GLEAN_10017212	-0.0782932	1	-4.17039	0.000140966	-3.03061	0.00186741	Y3037_ARATH	Probable inactive leucine-rich repeat receptor-like protein kinase At3g03770
Litchi_GLEAN_10061510	-0.142202	1	-1.60678	0.0373396	-1.84571	0.0273169	MGTA_MYCTU	GDP-mannose-dependent alpha-mannosyltransferase
Litchi_GLEAN_10001306	0.704763	1	1.898	0.0135545	0.449704	0.79768	SETVS_PLAF7	Variant-silencing SET domain-containing protein
Litchi_GLEAN_10046371	0.0270433	1	1.43	0.0434167	1.44072	0.0454242	EXEC1_ARATH	Protein EXECUTER 1, chloroplastic
Litchi_GLEAN_10007807	0.118135	1	2.59574	9.2e-06	1.4141	0.0530938	Y4374_ARATH	Probable inactive receptor kinase At4g23740
Litchi_GLEAN_10052569	0.690525	1	-3.02671	7.08e-09	-2.48111	1.85e-06	AHSA1_HUMAN	Activator of 90 kDa heat shock protein ATPase homolog 1
Litchi_GLEAN_10052261	0.0849969	1	-2.65853	0.00142684	-1.7324	0.0428171	LIP2_ARATH	Triacylglycerol lipase 2
Litchi_GLEAN_10044502	0.038449	1	1.57288	0.0337993	1.12293	0.218042	AL2B4_ARATH	Aldehyde dehydrogenase family 2 member B4, mitochondrial
Litchi_GLEAN_10029559	0.0780962	1	-1.38093	0.0158605	-1.1257	0.0621338	NRFA_DESPS	Cytochrome c-552 {ECO:0000255|HAMAP-Rule:MF_01182}
Litchi_GLEAN_10049430	0.0103154	1	-2.61154	0.00176981	-2.0182	0.0153383	NIK2_ARATH	Protein NSP-INTERACTING KINASE 2
Litchi_GLEAN_10020557	0.146117	1	-3.54531	3.18e-05	-2.59408	0.00120792	DEFA_ANTMA	Floral homeotic protein DEFICIENS
Litchi_GLEAN_10054338	0.981243	1	3.83913	9.13e-11	3.24841	8.29e-08	RAV2_ARATH	AP2/ERF and B3 domain-containing transcription repressor RAV2
Litchi_GLEAN_10059108	-0.482872	1	-1.47538	0.038182	-2.02021	0.00512269	NOG1_ARATH	Nucleolar GTP-binding protein 1
Litchi_GLEAN_10018134	0.343085	1	2.35524	0.000118672	2.91209	7.49e-07	GOX_SPIOL	Peroxisomal (S)-2-hydroxy-acid oxidase
Litchi_GLEAN_10039823	-0.0235882	1	-2.30979	0.000232277	-1.84158	0.00327434	gi|567885251|ref|XP_006435184.1|	hypothetical protein CICLE_v10002221mg [Citrus clementina]
Litchi_GLEAN_10007809	-0.116599	1	0.914681	0.174302	1.45433	0.0142975	UBAP1_RAT	Ubiquitin-associated protein 1
Litchi_GLEAN_10008595	-0.167554	1	-0.729164	0.355741	-1.9286	0.007019	ACR10_ARATH	ACT domain-containing protein ACR10 {ECO:0000305}
Litchi_GLEAN_10048446	-0.135959	1	-0.694152	0.562431	-2.81383	0.0116806	ADAM5_CAVPO	Disintegrin and metalloproteinase domain-containing protein 5
Litchi_GLEAN_10032703	0.166437	1	1.49869	0.00488641	2.85926	1.2e-08	ATHB7_ARATH	Homeobox-leucine zipper protein ATHB-7
Litchi_GLEAN_10007288	0.0426966	1	1.64231	0.00175191	0.699202	0.297708	USPAL_ARATH	Universal stress protein A-like protein
Litchi_GLEAN_10015016	0.57814	1	2.00568	0.000521236	0.995798	0.175513	RIMO_PROVI	Ribosomal protein S12 methylthiotransferase RimO {ECO:0000255|HAMAP-Rule:MF_01865}
Litchi_GLEAN_10019821	0.238805	1	-0.0910176	1	1.18143	0.0459693	C2D2A_HUMAN	Coiled-coil and C2 domain-containing protein 2A
Litchi_GLEAN_10039894	0.627147	1	-2.49397	0.0239117	-1.46466	0.216834	NAT2_ARATH	Nucleobase-ascorbate transporter 2
Litchi_GLEAN_10049503	0.246813	1	1.10104	0.158215	1.49662	0.0335059	EP1G_DAUCA	Epidermis-specific secreted glycoprotein EP1
Litchi_GLEAN_10003893	0.25361	1	1.31441	0.0281303	1.40611	0.0224321	E131_ARATH	Glucan endo-1,3-beta-glucosidase 1
Litchi_GLEAN_10059086	0.253959	1	1.46675	0.0461783	1.28204	0.10303	NFYA9_ARATH	Nuclear transcription factor Y subunit A-9
Litchi_GLEAN_10031847	-0.376503	1	-2.55547	0.00408115	-0.329153	0.813706	SPB5_XENLA	Serpin B5
Litchi_GLEAN_10039503	-0.252535	1	-1.76904	0.00244857	-1.98087	0.000868533	MSRB5_ORYSJ	Peptide methionine sulfoxide reductase B5
Litchi_GLEAN_10018977	-0.358808	1	-1.29579	0.0275479	-0.910996	0.157517	RL71_ARATH	60S ribosomal protein L7-1
Litchi_GLEAN_10043401	-0.434547	1	-1.96476	0.00027158	-1.4103	0.0132816	RS143_ARATH	40S ribosomal protein S14-3
Litchi_GLEAN_10063707	0.0668352	1	3.1193	3.6e-10	2.30891	4.64e-06	FQRL1_ARATH	Probable NAD(P)H dehydrogenase (quinone) FQR1-like 1 {ECO:0000305}
Litchi_GLEAN_10017459	0.206923	1	2.27703	0.0010138	3.18869	3.85e-07	TRP4_ARATH	Telomere repeat-binding protein 4
Litchi_GLEAN_10043073	0.891934	1	0.591752	0.619257	2.39202	0.000169711	PUB19_ARATH	U-box domain-containing protein 19
Litchi_GLEAN_10006579	-0.244788	1	1.42392	0.0204236	2.11191	0.000237092	Y5707_ARATH	Probable receptor-like protein kinase At5g47070
Litchi_GLEAN_10029797	0.117369	1	1.46397	0.0119516	1.55494	0.00680344	VATA_CENSY	V-type ATP synthase alpha chain {ECO:0000255|HAMAP-Rule:MF_00309}
Litchi_GLEAN_10040490	-0.0725091	1	1.82997	0.000825227	0.699272	0.342357	TPRL3_ERYCB	Tropinone reductase-like 3
Litchi_GLEAN_10040312	-0.266021	1	1.52304	0.0107534	0.0722577	1	Y3126_ARATH	Uncharacterized protein At3g61260
Litchi_GLEAN_10025981	1.1585	1	1.79788	0.00077767	4.24358	2.64e-16	BIOW_BACPZ	6-carboxyhexanoate--CoA ligase {ECO:0000255|HAMAP-Rule:MF_00668}
Litchi_GLEAN_10035744	0.0614752	1	1.27618	0.0342344	0.816294	0.254854	PXN_ARATH	Peroxisomal nicotinamide adenine dinucleotide carrier
Litchi_GLEAN_10059068	0.352217	1	-3.49991	3.15e-06	-1.46071	0.0421256	PLA17_ARATH	Phospholipase A1-Igamma3, chloroplastic
Litchi_GLEAN_10064891	0.442454	1	-1.74879	0.00700499	-0.937345	0.197949	PALMD_PIG	Palmdelphin
Litchi_GLEAN_10014381	0.317358	1	2.6141	2.22e-06	2.87728	2.02e-07	GALK1_ARATH	Galactokinase
Litchi_GLEAN_10005803	-0.203668	1	1.2615	0.0358508	0.737501	0.331384	KNAT7_ARATH	Homeobox protein knotted-1-like 7
Litchi_GLEAN_10006091	0.06425	1	1.30152	0.0261256	1.17539	0.0567366	VA727_ARATH	Vesicle-associated membrane protein 727
Litchi_GLEAN_10005198	0.0320846	1	-2.11685	0.00530907	-0.532912	0.594699	PHR_ARATH	Deoxyribodipyrimidine photo-lyase
Litchi_GLEAN_10062388	1.08193	1	0.0565461	1	1.19148	0.0450009	SR45A_ARATH	Serine/arginine-rich splicing factor SR45a
Litchi_GLEAN_10043857	0.261081	1	1.91678	0.00932846	-0.821551	0.642521	KCS11_ARATH	3-ketoacyl-CoA synthase 11
Litchi_GLEAN_10005984	0.0941767	1	-2.84871	0.00624142	-2.60053	0.014339	NEK1_ARATH	Serine/threonine-protein kinase Nek1
Litchi_GLEAN_10039290	-0.140696	1	2.04922	0.0065704	0.893278	0.507917	SYI_NOSS1	Isoleucine--tRNA ligase {ECO:0000255|HAMAP-Rule:MF_02002}
Litchi_GLEAN_10024509	0.103309	1	1.10627	0.0697825	1.43887	0.0119067	DI193_ARATH	Protein DEHYDRATION-INDUCED 19 homolog 3
Litchi_GLEAN_10007742	0.015104	1	2.16425	0.000265163	3.14866	1.48e-08	CMTA2_ARATH	Calmodulin-binding transcription activator 2
Litchi_GLEAN_10035728	-0.163301	1	2.73296	1.05e-05	0.604606	0.692322	C14A1_ARATH	Cytochrome P450 714A1
Litchi_GLEAN_10046045	-0.195364	1	-1.36296	0.0273771	-1.09084	0.0976684	THO4B_ARATH	THO complex subunit 4B
Litchi_GLEAN_10043387	-0.0678038	1	-1.76727	0.000834326	-1.40039	0.0106628	RUXG_ARATH	Probable small nuclear ribonucleoprotein G
Litchi_GLEAN_10045155	0.100352	1	-3.55335	1.46e-07	-2.54115	4.68e-05	KRP3_ARATH	Cyclin-dependent kinase inhibitor 3
Litchi_GLEAN_10033195	0.170586	1	-2.76024	0.0106163	-1.64607	0.104118	P2C29_ARATH	Protein phosphatase 2C 29
Litchi_GLEAN_10003838	0.0925732	1	1.36315	0.0859091	1.6279	0.0398588	TRB1_ARATH	Telomere repeat-binding factor 1
Litchi_GLEAN_10054008	-0.0681307	1	2.11502	0.0833754	2.45847	0.0281136	TRP3_ARATH	Telomere repeat-binding protein 3
Litchi_GLEAN_10001289	-0.0155311	1	2.765	3.29e-06	3.47793	1.75e-09	CPRF2_PETCR	Light-inducible protein CPRF2
Litchi_GLEAN_10042501	-0.208836	1	-3.16212	8.82e-07	-0.736186	0.324772	PIP12_ORYSJ	Probable aquaporin PIP1-2
Litchi_GLEAN_10025504	-0.0196948	1	-5.6749	9.77e-20	-2.53309	1.03e-06	H32_TOBAC	Histone H3.2
Litchi_GLEAN_10034623	-0.198116	1	-4.51128	2e-08	-3.69657	1.11e-06	PCS1L_ARATH	Aspartic proteinase PCS1
Litchi_GLEAN_10019011	0.358898	1	-3.15933	0.0106828	-1.53999	0.151696	ATK1_ARATH	Kinesin-1
Litchi_GLEAN_10061361	-0.19972	1	1.64158	0.0268967	1.37015	0.120456	RPOB_CHRVO	DNA-directed RNA polymerase subunit beta {ECO:0000255|HAMAP-Rule:MF_01321}
Litchi_GLEAN_10019063	-0.0499424	1	-4.8623	0.000200302	-1.71993	0.0869495	CRR60_ARATH	Cysteine-rich repeat secretory protein 60
Litchi_GLEAN_10044324	-0.304728	1	-2.08683	0.000507148	-2.03995	0.000784913	PER31_ARATH	Peroxidase 31
Litchi_GLEAN_10023723	0.161134	1	-1.32951	0.0687095	-1.52961	0.0444377	HIS6B_ARATH	Histidinol-phosphate aminotransferase 2, chloroplastic
Litchi_GLEAN_10018477	0.914268	1	-1.54295	0.00728454	-0.330405	0.721848	DESI1_HUMAN	Desumoylating isopeptidase 1
Litchi_GLEAN_10004845	0.231612	1	-1.65118	0.0309312	-0.980026	0.267241	BUB32_ARATH	Mitotic checkpoint protein BUB3.2
Litchi_GLEAN_10012351	0.374481	1	-2.26176	0.0033795	-1.68277	0.0363565	ARC_SACEN	Proteasome-associated ATPase {ECO:0000255|HAMAP-Rule:MF_02112}
Litchi_GLEAN_10032586	-0.110919	1	-1.09131	0.110135	-1.69523	0.0125893	SCP50_ARATH	Serine carboxypeptidase-like 50
Litchi_GLEAN_10050125	0.0444676	1	3.55152	5.75e-12	3.88944	6.63e-14	CB076_MOUSE	UPF0538 protein C2orf76 homolog
Litchi_GLEAN_10034458	-0.0761476	1	0.919674	0.359074	2.78191	1.74e-05	ABR1_ARATH	Ethylene-responsive transcription factor ABR1
Litchi_GLEAN_10010661	0.234595	1	1.04547	0.0989063	1.37798	0.0218975	VEP1_ARATH	3-oxo-Delta(4,5)-steroid 5-beta-reductase
Litchi_GLEAN_10027671	0.106382	1	-2.10713	0.0127026	-2.48988	0.00544148	gi|567878879|ref|XP_006431998.1|	hypothetical protein CICLE_v10003584mg [Citrus clementina]
Litchi_GLEAN_10051432	0.230725	1	2.20474	0.00711782	1.93495	0.0218891	STB5L_HUMAN	Syntaxin-binding protein 5-like
Litchi_GLEAN_10016758	6.16e-06	1	2.24003	0.00131598	1.22576	0.211507	CIPKN_ARATH	CBL-interacting serine/threonine-protein kinase 23
Litchi_GLEAN_10022435	0.671049	1	0.125289	1	2.60706	1.61e-05	ERF54_ARATH	Ethylene-responsive transcription factor ERF054
Litchi_GLEAN_10025980	-0.484319	1	-2.09695	6.87e-05	-1.24213	0.0271701	RLA12_ARATH	60S acidic ribosomal protein P1-2
Litchi_GLEAN_10031937	0.221701	1	2.95518	5.21e-06	1.89181	0.0183657	AAE16_ARATH	Probable acyl-activating enzyme 16, chloroplastic
Litchi_GLEAN_10033723	0.0196259	1	0.264206	0.798972	3.16251	3.16e-10	SUCC_MARHV	Succinyl-CoA ligase [ADP-forming] subunit beta {ECO:0000255|HAMAP-Rule:MF_00558}
Litchi_GLEAN_10006585	-0.321884	1	2.51052	0.0183998	1.86795	0.196237	VP13A_SCHPO	Vacuolar protein sorting-associated protein 13a
Litchi_GLEAN_10062600	0.715865	1	0.981197	0.109052	1.18438	0.0448453	CAMT1_POPTR	Caffeoyl-CoA O-methyltransferase 1
Litchi_GLEAN_10041963	-0.410943	1	-2.911	3.12e-05	-3.21085	1.4e-05	BRX1_MOUSE	Ribosome biogenesis protein BRX1 homolog
Litchi_GLEAN_10005761	-0.281127	1	-2.12146	0.00330886	-1.46725	0.0463612	GH35_ORYSJ	Probable indole-3-acetic acid-amido synthetase GH3.5
Litchi_GLEAN_10029605	0.0276689	1	1.61189	0.00827718	0.832661	0.307415	RGLG2_ARATH	E3 ubiquitin-protein ligase RGLG2
Litchi_GLEAN_10002793	-0.143742	1	2.11948	0.000734559	1.613	0.0195978	RGLG2_ARATH	E3 ubiquitin-protein ligase RGLG2
Litchi_GLEAN_10044513	0.164938	1	-2.47668	0.0125621	-2.53731	0.00880527	ROGF1_ARATH	Rop guanine nucleotide exchange factor 1
Litchi_GLEAN_10050020	0.271524	1	2.99824	1.39e-06	1.28542	0.152406	APA1_ARATH	Aspartic proteinase A1
Litchi_GLEAN_10023807	-0.164128	1	-0.412039	0.699455	-1.62871	0.037561	IDD15_ARATH	Protein SHOOT GRAVITROPISM 5
Litchi_GLEAN_10013405	0.592079	1	2.12192	0.000857678	3.18261	6.04e-08	RNFT2_HUMAN	RING finger and transmembrane domain-containing protein 2
Litchi_GLEAN_10027444	-0.108533	1	-2.57493	0.0183998	-1.11709	0.321412	POK2_ARATH	Phragmoplast orienting kinesin 2
Litchi_GLEAN_10028325	0.0543532	1	1.20621	0.0578825	1.66339	0.00453429	CSE_ARATH	Caffeoylshikimate esterase
Litchi_GLEAN_10060546	0.0770924	1	1.03302	0.110135	1.60475	0.00540516	CAHC_TOBAC	Carbonic anhydrase, chloroplastic
Litchi_GLEAN_10052155	0.0036367	1	0.576129	0.611904	2.49291	3.95e-05	S17P_SPIOL	Sedoheptulose-1,7-bisphosphatase, chloroplastic
Litchi_GLEAN_10013733	0.405847	1	-2.6667	0.0183998	-2.80111	0.0116806	MCM6_ARATH	DNA replication licensing factor MCM6
Litchi_GLEAN_10008845	-0.0815584	1	-1.20646	0.0422407	-1.80305	0.0019148	NLTP_VIGUN	Probable non-specific lipid-transfer protein AKCS9
Litchi_GLEAN_10057445	0.166865	1	-0.0855648	0.995563	3.17658	1.81e-10	SYE_CHRVO	Glutamate--tRNA ligase {ECO:0000255|HAMAP-Rule:MF_00022}
Litchi_GLEAN_10061267	0.13496	1	1.32922	0.0493344	1.09828	0.135588	PEPD_HUMAN	Xaa-Pro dipeptidase
Litchi_GLEAN_10060108	-0.235055	1	-1.83223	0.00572482	-0.883417	0.232285	PRXQ_POPJC	Peroxiredoxin Q, chloroplastic
Litchi_GLEAN_10028148	0.0163747	1	3.80677	2.18e-11	4.97561	2.91e-18	BGAL_SOLLC	Beta-galactosidase
Litchi_GLEAN_10058871	0.222617	1	2.43223	1.48e-06	3.02568	1.87e-09	BSPA_POPDE	Bark storage protein A
Litchi_GLEAN_10015395	-0.00878196	1	-1.78528	0.00370334	-1.35243	0.0344877	HGGT_ORYSJ	Homogentisate geranylgeranyltransferase, chloroplastic {ECO:0000303|PubMed:12897790}
Litchi_GLEAN_10054265	-0.645455	1	1.93791	0.000982872	1.48578	0.0211947	ABR1_ARATH	Ethylene-responsive transcription factor ABR1
Litchi_GLEAN_10046922	-0.0609451	1	-1.70012	0.00230017	-1.45618	0.0114308	R27A3_ARATH	60S ribosomal protein L27a-3
Litchi_GLEAN_10035598	0.352649	1	-3.02237	0.00452428	-1.33192	0.235933	CCB24_ARATH	Cyclin-B2-4
Litchi_GLEAN_10041947	0.730016	1	-0.586009	0.441558	1.61557	0.00279957	SAP3_ARATH	Zinc finger A20 and AN1 domain-containing stress-associated protein 3
Litchi_GLEAN_10023777	0.0627324	1	-1.15761	0.0563173	-1.25992	0.040869	RIDA_ARATH	Reactive Intermediate Deaminase A, chloroplastic {ECO:0000303|PubMed:25070638}
Litchi_GLEAN_10035072	0.610012	1	-5.06878	2.89e-16	-1.56366	0.0038642	PR1_MEDTR	Pathogenesis-related protein PR-1
Litchi_GLEAN_10008509	0.516322	1	2.20687	0.000635292	4.01606	4.62e-12	P2C63_ARATH	Probable protein phosphatase 2C 63
Litchi_GLEAN_10050377	-0.17428	1	1.67102	0.0328993	1.25116	0.190438	ATG9_CRYNJ	Autophagy-related protein 9
Litchi_GLEAN_10024458	0.33258	1	1.86719	0.0010378	2.67879	6.93e-07	PRSP1_SPIOL	Ribosome-binding factor PSRP1, chloroplastic
Litchi_GLEAN_10053358	-0.0914191	1	-1.7719	0.00155705	-0.676195	0.32574	PSRP6_ARATH	50S ribosomal protein 6, chloroplastic
Litchi_GLEAN_10032676	-0.293831	1	-1.80151	0.00615814	-1.26927	0.0747305	RS92_ARATH	40S ribosomal protein S9-2
Litchi_GLEAN_10031059	0.131403	1	1.90253	0.00101116	2.40992	1.42e-05	COFC_METM5	2-phospho-L-lactate guanylyltransferase {ECO:0000255|HAMAP-Rule:MF_02114}
Litchi_GLEAN_10002421	0.263206	1	2.1253	0.00336733	2.09144	0.00590775	YORF_SCHPO	Uncharacterized RING finger protein P8B7.15c
Litchi_GLEAN_10010338	-0.370977	1	-1.52959	0.00639174	-1.16516	0.0495585	RL321_ARATH	60S ribosomal protein L32-1
Litchi_GLEAN_10000516	-0.177752	1	2.16566	6.4e-05	2.9673	1.9e-08	MY1R1_SOLTU	Transcription factor MYB1R1
Litchi_GLEAN_10045533	0.150081	1	-3.61198	1.1e-05	-1.19481	0.130065	IAA11_ARATH	Auxin-responsive protein IAA11
Litchi_GLEAN_10061151	-0.17532	1	2.0217	0.0226512	1.45265	0.222394	DHX37_HUMAN	Probable ATP-dependent RNA helicase DHX37
Litchi_GLEAN_10018919	-0.141069	1	-4.80265	0.00915891	-2.53034	0.0650822	KAT1_ARATH	Potassium channel KAT1
Litchi_GLEAN_10044409	0.198752	1	1.74642	0.00727126	1.08761	0.177492	MCH1_YARLI	Probable transporter MCH1
Litchi_GLEAN_10045837	0.447213	1	-3.12313	0.00605416	-2.08719	0.0649931	FIMB2_ARATH	Fimbrin-2 {ECO:0000305}
Litchi_GLEAN_10035076	0.278698	1	-4.20652	6.45e-10	-2.68071	1.32e-05	UFOG_VITVI	Anthocyanidin 3-O-glucosyltransferase 2
Litchi_GLEAN_10042709	-0.367562	1	-5.06305	2.29e-17	-3.3975	1.92e-10	EXP15_ARATH	Expansin-A15
Litchi_GLEAN_10034056	-0.057793	1	-1.6896	0.0399473	-2.36851	0.0066383	Y1668_ARATH	Probable inactive leucine-rich repeat receptor-like protein kinase At1g66830
Litchi_GLEAN_10026105	-0.0991024	1	1.61097	0.0111226	2.44357	1.82e-05	GGT2_ARATH	Glutamate--glyoxylate aminotransferase 2
Litchi_GLEAN_10043041	-0.058719	1	2.24224	2.81e-05	2.77724	1.13e-07	GXM2_ARATH	Glucuronoxylan 4-O-methyltransferase 2
Litchi_GLEAN_10034712	0.273529	1	0.124545	0.998888	1.37153	0.0469068	PSYR1_ARATH	Tyrosine-sulfated glycopeptide receptor 1
Litchi_GLEAN_10065092	0.0748801	1	-3.85093	2.25e-07	-2.09077	0.00149176	RAC7_ARATH	Rac-like GTP-binding protein ARAC7
Litchi_GLEAN_10048457	-0.16702	1	-2.52359	4.57e-05	-2.99435	4.02e-06	LRKS7_ARATH	Probable L-type lectin-domain containing receptor kinase S.7
Litchi_GLEAN_10014809	-0.647384	1	-1.51053	0.0110872	-1.6935	0.0048801	RS173_ARATH	40S ribosomal protein S17-3
Litchi_GLEAN_10002055	-0.494236	1	-1.82561	0.000909722	-1.26355	0.0299706	RS29_WHEAT	40S ribosomal protein S29
Litchi_GLEAN_10018168	-0.355013	1	-5.39257	1.5e-11	-2.40436	0.000128459	GDL34_ARATH	GDSL esterase/lipase At2g04570
Litchi_GLEAN_10007541	-0.20153	1	-2.73282	1.94e-06	-2.32473	4.54e-05	NACA2_ARATH	Nascent polypeptide-associated complex subunit alpha-like protein 2
Litchi_GLEAN_10049920	0.307327	1	-3.71582	0.000627611	-2.36948	0.0108609	MCMBP_ARATH	Mini-chromosome maintenance complex-binding protein
Litchi_GLEAN_10024968	0.00288346	1	3.11757	1.08e-08	2.23079	0.000124353	NRAM3_ARATH	Metal transporter Nramp3
Litchi_GLEAN_10021191	-0.0508936	1	2.93758	9e-07	1.88016	0.00512269	CRK25_ARATH	Cysteine-rich receptor-like protein kinase 25
Litchi_GLEAN_10027674	0.518819	1	3.93749	1.27e-11	4.15144	8.43e-13	WNK4_ARATH	Probable serine/threonine-protein kinase WNK4
Litchi_GLEAN_10031547	-0.569242	1	-5.01141	2.18e-05	-2.60296	0.0068432	FAO1_LOTJA	Long-chain-alcohol oxidase FAO1
Litchi_GLEAN_10057132	0.177329	1	1.91998	0.00559057	1.02395	0.309283	PI5K9_ARATH	Phosphatidylinositol 4-phosphate 5-kinase 9
Litchi_GLEAN_10039315	-0.248829	1	3.99574	2.28e-15	4.95314	1.73e-21	LEA5_CITSI	Late embryogenesis abundant protein Lea5
Litchi_GLEAN_10025230	1.03331	1	2.60679	0.000147263	4.06377	4.68e-11	HSPR2_ARATH	Nematode resistance protein-like HSPRO2
Litchi_GLEAN_10019958	0.225475	1	3.51298	2.56e-12	3.50399	3.04e-12	R1B14_SOLDE	Putative late blight resistance protein homolog R1B-14
Litchi_GLEAN_10044253	-0.288733	1	-2.31838	0.00610192	-1.4722	0.104191	SHH2_ARATH	Protein SAWADEE HOMEODOMAIN HOMOLOG 2
Litchi_GLEAN_10012402	-0.0974018	1	-2.23467	0.000411096	-1.37501	0.0364763	UGPI4_ARATH	Uncharacterized GPI-anchored protein At3g06035
Litchi_GLEAN_10049344	0.255557	1	1.69233	0.00648827	1.88542	0.00211039	YGI3_SCHPO	Uncharacterized WD repeat-containing protein C2A9.03
Litchi_GLEAN_10012539	-0.556625	1	1.7546	0.00296963	0.882392	0.254854	ULT1_ARATH	Protein ULTRAPETALA 1
Litchi_GLEAN_10015564	-0.104154	1	0.706626	0.623208	2.15888	0.00436945	DB10_NICSY	ATP-dependent RNA helicase-like protein DB10
Litchi_GLEAN_10038706	-0.67017	1	-1.38848	0.0121662	-0.952927	0.115539	RS242_ARATH	40S ribosomal protein S24-2
Litchi_GLEAN_10022444	-0.188379	1	-4.66094	9.26e-10	-1.86355	0.00366656	EXPB3_ARATH	Expansin-B3
Litchi_GLEAN_10030892	-0.349733	1	-1.32402	0.0160735	-1.07835	0.061963	RLA11_ARATH	60S acidic ribosomal protein P1-1
Litchi_GLEAN_10060557	0.280979	1	1.7149	0.00290934	0.670392	0.415342	NRX1_ARATH	Probable nucleoredoxin 1
Litchi_GLEAN_10061869	-0.0902927	1	1.99432	0.0132712	2.77383	6.39e-05	SPG20_HUMAN	Spartin
Litchi_GLEAN_10030665	-0.164378	1	0.731069	0.504581	2.20054	0.00199508	ORN_SHELP	Oligoribonuclease {ECO:0000255|HAMAP-Rule:MF_00045}
Litchi_GLEAN_10046011	0.392145	1	-2.136	0.00149229	-1.65638	0.014699	SG1_ARATH	protein SLOW GREEN 1, chloroplastic {ECO:0000303|PubMed:24420572}
Litchi_GLEAN_10048588	0.101607	1	-3.23858	2.89e-06	-2.81257	3.83e-05	CSLB3_ARATH	Cellulose synthase-like protein B3
Litchi_GLEAN_10010346	0.299551	1	1.13661	0.276291	1.68938	0.039512	CTSL2_HUMAN	CTD small phosphatase-like protein 2
Litchi_GLEAN_10039037	0.403558	1	2.606	3.23e-06	2.65956	2.59e-06	FB135_ARATH	F-box protein At3g07870
Litchi_GLEAN_10054401	-0.448372	1	2.96095	3.63e-07	3.0122	2.49e-07	COL6_ARATH	Zinc finger protein CONSTANS-LIKE 6
Litchi_GLEAN_10054773	-0.286716	1	-1.4319	0.0171835	-1.44686	0.0160208	RS101_ARATH	40S ribosomal protein S10-1
Litchi_GLEAN_10058907	0.0734795	1	-2.46632	0.000423353	-1.84847	0.00681326	RFA2A_ARATH	Replication protein A 32 kDa subunit A
Litchi_GLEAN_10015244	0.204993	1	3.37366	1.59e-06	2.29593	0.00675061	AB22G_ARATH	ABC transporter G family member 22
Litchi_GLEAN_10051709	-0.175865	1	-1.99807	0.030367	-1.52936	0.123451	FDM4_ARATH	Factor of DNA methylation 4 {ECO:0000303|PubMed:22302148}
Litchi_GLEAN_10032940	0.000834267	1	-2.68734	0.0260778	-1.89494	0.123811	BGH3B_BACO1	Beta-glucosidase BoGH3B
Litchi_GLEAN_10005278	-0.348686	1	1.35612	0.0349314	1.19029	0.0748267	AFR_ARATH	F-box protein AFR
Litchi_GLEAN_10040419	0.673305	1	2.31151	0.000120601	1.49719	0.0295657	PUB4_ARATH	U-box domain-containing protein 4
Litchi_GLEAN_10062614	0.120707	1	-3.74293	6.84e-05	-2.22321	0.00745808	IX15L_ARATH	Protein IRX15-LIKE
Litchi_GLEAN_10027678	0.581647	1	-1.9379	0.0187349	-0.852014	0.353282	EXPA8_ARATH	Expansin-A8
Litchi_GLEAN_10048361	1.03914	1	-0.541305	0.684722	1.41688	0.0398588	RLCK7_ARATH	Probable serine/threonine-protein kinase RLCKVII
Litchi_GLEAN_10043960	0.121122	1	-1.54372	0.0254727	-1.03241	0.157439	BSL1_ORYSJ	Serine/threonine-protein phosphatase BSL1 homolog
Litchi_GLEAN_10013413	0.42616	1	1.28664	0.0769133	1.92221	0.00291427	EF103_ARATH	Ethylene-responsive transcription factor 6
Litchi_GLEAN_10001120	-0.375226	1	-3.10287	1.51e-07	-2.87066	1.11e-06	NLAL1_ARATH	Putative H/ACA ribonucleoprotein complex subunit 1-like protein 1
Litchi_GLEAN_10039156	0.195741	1	1.91574	0.030367	1.99565	0.0329338	TMVRN_NICGU	TMV resistance protein N
Litchi_GLEAN_10042802	0.10388	1	-2.20218	0.000382761	-1.75251	0.00568297	LAML_ARATH	Lamin-like protein
Litchi_GLEAN_10009915	-0.34525	1	-1.59509	0.0287604	-1.57335	0.0396645	Y1491_ARATH	Uncharacterized protein At1g04910
Litchi_GLEAN_10063981	-0.27283	1	-1.90241	0.00918689	-3.15612	5.53e-05	GRPE_CHESB	Protein GrpE {ECO:0000255|HAMAP-Rule:MF_01151}
Litchi_GLEAN_10052305	0.219472	1	1.80661	0.00944925	1.542	0.038489	MCH1_YARLI	Probable transporter MCH1
Litchi_GLEAN_10035920	-0.245521	1	-2.86826	0.000127665	-1.78516	0.0168074	DFRA_HORVU	Dihydroflavonol-4-reductase
Litchi_GLEAN_10018541	-0.384533	1	-0.98321	0.185219	-1.66805	0.0165197	PPAF2_IPOBA	Purple acid phosphatase 2
Litchi_GLEAN_10011467	-0.107211	1	1.2407	0.0345473	1.32121	0.0238376	GRS14_ARATH	Monothiol glutaredoxin-S14, chloroplastic
Litchi_GLEAN_10038864	-0.184582	1	2.30778	1.39e-05	2.05688	0.000168323	TGT2_ARATH	Trihelix transcription factor GT-2
Litchi_GLEAN_10057433	0.652385	1	1.91077	0.00035484	2.06698	0.000119648	OCS1_MAIZE	Ocs element-binding factor 1
Litchi_GLEAN_10033255	-0.0782418	1	-3.59677	1.08e-06	-1.57493	0.0210064	DREB3_ARATH	Dehydration-responsive element-binding protein 3
Litchi_GLEAN_10008394	-0.0396106	1	3.03737	7.59e-08	1.76681	0.0059943	AMO_ARATH	Primary amine oxidase
Litchi_GLEAN_10023352	0.368233	1	1.5015	0.0395928	1.06311	0.259626	BAM1_ARATH	Beta-amylase 1, chloroplastic
Litchi_GLEAN_10041558	0.0263755	1	-3.5584	2.91e-09	-3.26908	5.27e-08	AIR12_ARATH	Auxin-induced in root cultures protein 12
Litchi_GLEAN_10054504	0.334664	1	1.46587	0.0245054	0.952826	0.253451	MCA1_ARATH	Metacaspase-1
Litchi_GLEAN_10010693	0.115595	1	-2.42295	0.0183998	-1.94388	0.0813884	TTC7B_HUMAN	Tetratricopeptide repeat protein 7B
Litchi_GLEAN_10019920	0.378497	1	1.90629	0.00298941	3.36345	5.22e-09	STP13_ARATH	Sugar transport protein 13
Litchi_GLEAN_10002744	-0.516707	1	-3.00932	0.000458889	-2.76876	0.00179653	NEP2_NEPGR	Aspartic proteinase nepenthesin-2
Litchi_GLEAN_10019323	0.121942	1	-1.35863	0.04832	-0.443831	0.662255	ERDL5_ARATH	Sugar transporter ERD6-like 5
Litchi_GLEAN_10036404	-0.243176	1	0.800076	0.243548	1.88245	0.000481908	Y1540_ARATH	Uncharacterized protein At1g15400
Litchi_GLEAN_10001908	-0.539527	1	-5.17789	7.04e-15	-2.80581	5.21e-07	HTH_ARATH	Protein HOTHEAD
Litchi_GLEAN_10015373	0.663346	1	2.23735	0.00131598	2.68538	4.41e-05	MICU1_XENTR	Calcium uptake protein 1, mitochondrial
Litchi_GLEAN_10038183	0.747689	1	-2.80969	0.00373232	-2.02093	0.0372892	gi|590631719|ref|XP_007027642.1|	Uncharacterized protein TCM_022485 [Theobroma cacao]
Litchi_GLEAN_10026595	0.590538	1	1.40767	0.0136775	2.05553	0.000123278	12KD_FRAAN	Auxin-repressed 12.5 kDa protein
Litchi_GLEAN_10035018	0.545589	1	2.41933	1.59e-05	1.47573	0.0218891	CRR12_ARATH	Cysteine-rich repeat secretory protein 12
Litchi_GLEAN_10036845	0.357723	1	2.33361	0.000212761	1.05444	0.221971	Y3136_ARATH	Clavaminate synthase-like protein At3g21360
Litchi_GLEAN_10016833	0.378968	1	-2.59343	0.0260778	-1.95885	0.0980256	KIF19_XENLA	Kinesin-like protein KIF19
Litchi_GLEAN_10033035	1.04635	1	1.72238	0.00410526	2.4769	9.37e-06	SKI20_ARATH	F-box/kelch-repeat protein SKIP20
Litchi_GLEAN_10053864	0.275159	1	0.868056	0.183156	1.77887	0.00115243	SYGB_LACF3	Glycine--tRNA ligase beta subunit {ECO:0000255|HAMAP-Rule:MF_00255}
Litchi_GLEAN_10031493	-0.512842	1	-2.19416	0.000105767	-2.15352	0.000137799	RL24_THEFY	50S ribosomal protein L24 {ECO:0000255|HAMAP-Rule:MF_01326}
Litchi_GLEAN_10024507	0.100664	1	1.41519	0.0220022	1.65918	0.00531232	DPD1_ARATH	Exonuclease DPD1, chloroplastic/mitochondrial {ECO:0000303|PubMed:21521697}
Litchi_GLEAN_10033744	0.683854	1	0.930392	0.151836	2.43106	3.78e-06
Litchi_GLEAN_10054880	-0.10518	1	-1.64745	0.00605416	-1.33552	0.0338823	RS92_ARATH	40S ribosomal protein S9-2
Litchi_GLEAN_10060513	0.861902	1	1.47896	0.142374	2.08391	0.0178995	POT6_ARATH	Potassium transporter 6
Litchi_GLEAN_10039853	0.652903	1	-2.69241	0.000839609	-0.331781	0.791474	YCF2_ILLOL	Protein Ycf2 {ECO:0000255|HAMAP-Rule:MF_01330}
Litchi_GLEAN_10044395	-0.831141	1	-7.91783	9.19e-06	-7.87449	1.09e-05	UPTG2_SOLTU	Alpha-1,4-glucan-protein synthase [UDP-forming] 2
Litchi_GLEAN_10049588	-0.0847353	1	2.94209	4.47e-06	1.48079	0.06681	BCS1B_DICDI	Probable mitochondrial chaperone BCS1-B
Litchi_GLEAN_10024824	-0.264216	1	-1.49612	0.0147007	-0.493504	0.555894	RK6_ARATH	50S ribosomal protein L6, chloroplastic
Litchi_GLEAN_10062573	-0.217844	1	-0.453052	0.679877	2.63918	1.76e-06	EF109_ARATH	Ethylene-responsive transcription factor ERF109
Litchi_GLEAN_10037458	-0.128886	1	-1.5552	0.0493169	-1.39331	0.0905483	Y1461_ARATH	Probable serine/threonine-protein kinase At1g54610
Litchi_GLEAN_10060771	-0.180375	1	-2.65708	0.00813517	-3.17671	0.00489919	BAME3_ARATH	Leucine-rich repeat receptor-like serine/threonine-protein kinase BAM3
Litchi_GLEAN_10052783	0.244848	1	-5.19348	5.72e-07	-3.71941	1.27e-05	C78A5_ARATH	Cytochrome P450 78A5
Litchi_GLEAN_10012109	-0.349514	1	-1.02735	0.096366	-1.32744	0.0265468	ZHD9_ARATH	Zinc-finger homeodomain protein 9
Litchi_GLEAN_10037943	0.354587	1	-3.13216	1.5e-05	-0.730005	0.382763	PLP1_ORYSI	Patatin-like protein 1
Litchi_GLEAN_10046758	0.0783077	1	1.7053	0.00556932	0.975297	0.217905	C90A1_ARATH	Cytochrome P450 90A1
Litchi_GLEAN_10025900	-0.200331	1	1.31238	0.0493344	1.17684	0.0960946	PDPK1_ARATH	3-phosphoinositide-dependent protein kinase 1
Litchi_GLEAN_10027876	-0.162542	1	1.37304	0.0103499	1.85101	0.000336051	USPAL_ARATH	Universal stress protein A-like protein
Litchi_GLEAN_10039182	0.348384	1	-0.586045	0.493292	-1.58188	0.0188054	PTR21_ARATH	Protein NRT1/ PTR FAMILY 2.13
Litchi_GLEAN_10019858	-0.606973	1	2.87256	3.01e-07	3.33401	2.16e-09	GL52_ORYSJ	Germin-like protein 5-1
Litchi_GLEAN_10048886	0.383566	1	-2.10272	0.00015211	-2.13097	0.000169575	FKB42_ARATH	Peptidyl-prolyl cis-trans isomerase FKBP42
Litchi_GLEAN_10057350	-0.345618	1	-5.25499	1.66e-15	-3.5749	5.33e-10	H4_SOYBN	Histone H4
Litchi_GLEAN_10035880	0.231144	1	-1.57878	0.0412852	-1.24842	0.162074	DHQSD_ARATH	Bifunctional 3-dehydroquinate dehydratase/shikimate dehydrogenase, chloroplastic
Litchi_GLEAN_10044687	-0.354221	1	-4.25363	5.7e-12	-1.33354	0.0204987	CAPP1_SORBI	Phosphoenolpyruvate carboxylase 1
Litchi_GLEAN_10053820	-0.431916	1	-1.34057	0.0623789	-2.03156	0.00469245	SIP11_ORYSJ	Aquaporin SIP1-1
Litchi_GLEAN_10011322	0.0833455	1	-1.76972	0.00532777	-2.18177	0.000681399	PHB3_ARATH	Prohibitin-3, mitochondrial
Litchi_GLEAN_10049437	-0.23067	1	-2.08971	0.000755279	-1.6518	0.0107041	FKB53_ARATH	Peptidyl-prolyl cis-trans isomerase FKBP53
Litchi_GLEAN_10057519	0.0346228	1	2.16842	3.14e-05	2.51129	1.21e-06	UBC14_ARATH	Ubiquitin-conjugating enzyme E2 14
Litchi_GLEAN_10016249	-0.444055	1	1.50661	0.120295	1.97623	0.0269521	FB92_ARATH	F-box protein At1g78280
Litchi_GLEAN_10026577	0.310184	1	2.11324	5.29e-05	2.4099	3.44e-06	GSTX6_SOYBN	Probable glutathione S-transferase
Litchi_GLEAN_10045276	0.0237646	1	-1.2443	0.0497322	-1.17458	0.0748267	SL30A_ARATH	Serine/arginine-rich SC35-like splicing factor SCL30A
Litchi_GLEAN_10036500	0.21248	1	-1.3821	0.0687095	-2.3533	0.00222866	Y5713_ARATH	PI-PLC X domain-containing protein At5g67130
Litchi_GLEAN_10016256	-0.566684	1	-1.56108	0.007683	-1.33055	0.0269521	CX6B1_ARATH	Cytochrome c oxidase subunit 6b-1
Litchi_GLEAN_10053957	-0.00715805	1	1.63118	0.0166164	2.73208	5.32e-06	P5CS_ORYSJ	Delta-1-pyrroline-5-carboxylate synthase
Litchi_GLEAN_10019117	-0.0248028	1	-4.67167	4.05e-12	-4.60216	7.79e-12	TT2_ARATH	Transcription factor TT2
Litchi_GLEAN_10056238	-0.847605	1	-3.86858	1.32e-07	-5.16595	4.6e-09	AOP1L_ARATH	Probable 2-oxoglutarate-dependent dioxygenase AOP1.2
Litchi_GLEAN_10011661	-0.168729	1	-7.79741	4.05e-14	-3.31934	3.01e-07	PRF1_SOLLC	36.4 kDa proline-rich protein
Litchi_GLEAN_10059927	-0.0410194	1	-3.1861	2.12e-05	-2.65385	0.000313988	YLS9_ARATH	Protein YLS9
Litchi_GLEAN_10062295	0.0353497	1	4.09243	2.76e-15	4.02516	7.48e-15	TRNH1_ARATH	Tropinone reductase homolog At1g07440
Litchi_GLEAN_10048836	-0.14675	1	2.57379	1.92e-05	1.72554	0.0140496	STKL1_MOUSE	Serine/threonine kinase-like domain-containing protein STKLD1
Litchi_GLEAN_10047526	0.276206	1	1.80111	0.00763711	2.21463	0.000766978	PHO13_ARATH	Phosphate transporter PHO1 homolog 3
Litchi_GLEAN_10007289	0.0767604	1	1.80573	0.0104493	2.04121	0.00267219	TRAIP_HUMAN	E3 ubiquitin-protein ligase TRAIP
Litchi_GLEAN_10014171	0.035516	1	2.9452	1.67e-05	2.55807	0.000591806	AB2D_ARATH	ABC transporter D family member 2, chloroplastic
Litchi_GLEAN_10018663	-0.00743553	1	-2.80289	6.91e-06	-1.27002	0.042039	FAB1C_ARATH	Putative 1-phosphatidylinositol-3-phosphate 5-kinase FAB1C
Litchi_GLEAN_10013100	0.0141234	1	-2.58272	0.000118672	-1.36386	0.0457827	FPPS1_LUPAL	Farnesyl pyrophosphate synthase 1
Litchi_GLEAN_10050759	-0.040763	1	1.67208	0.0178698	1.51364	0.0432428	MRH1_ARATH	Probable LRR receptor-like serine/threonine-protein kinase MRH1
Litchi_GLEAN_10011801	-0.448801	1	2.65493	0.000308445	2.53595	0.00063782	AT18H_ARATH	Autophagy-related protein 18h
Litchi_GLEAN_10057496	0.212337	1	3.19964	2.44e-05	3.56594	1.68e-06	ETR1_PASED	Ethylene receptor
Litchi_GLEAN_10023938	0.810398	1	0.960522	0.321801	2.42385	0.000160656	EF100_ARATH	Ethylene-responsive transcription factor 1A
Litchi_GLEAN_10032841	-0.0410382	1	-2.05303	0.000269199	0.852575	0.169363	CML5_ARATH	Calmodulin-like protein 5
Litchi_GLEAN_10039736	-0.0856574	1	-3.48835	0.000214457	-3.56565	0.000313988	TGT2_ARATH	Trihelix transcription factor GT-2
Litchi_GLEAN_10018698	-0.438299	1	-6.57148	7.19e-10	-6.28025	1.25e-09	PME11_ARATH	Putative pectinesterase 11
Litchi_GLEAN_10043847	0.285177	1	1.30506	0.0371228	0.826759	0.279492	IN37_SPIOL	2-methyl-6-phytyl-1,4-hydroquinone methyltransferase, chloroplastic
Litchi_GLEAN_10053644	0.470078	1	-2.64727	0.000696958	-1.7063	0.0301224	RTNLQ_ARATH	Reticulon-like protein B17
Litchi_GLEAN_10006736	0.181557	1	2.00921	0.0275479	1.82779	0.0846765	TPR2_ARATH	Topless-related protein 2
Litchi_GLEAN_10063592	-0.0254421	1	2.10772	0.00103546	2.19582	0.000603286	DGK5_ARATH	Diacylglycerol kinase 5
Litchi_GLEAN_10016637	-0.03587	1	-1.05104	0.402084	-2.38366	0.0430295	ATHB8_ARATH	Homeobox-leucine zipper protein ATHB-8
Litchi_GLEAN_10033563	-0.238212	1	-1.06614	0.065507	-1.16383	0.0432318	MRPA_BACSU	Na(+)/H(+) antiporter subunit A
Litchi_GLEAN_10062998	0.308778	1	-3.09445	0.00222012	-2.08579	0.0242884	WVD2_ARATH	Protein WAVE-DAMPENED 2
Litchi_GLEAN_10030300	-0.014722	1	1.50913	0.0151443	1.8218	0.00208827	P2C44_ORYSJ	Probable protein phosphatase 2C 44
Litchi_GLEAN_10021712	-0.800062	1	-4.83848	3.76e-13	-3.08073	9.99e-08	H4_SOYBN	Histone H4
Litchi_GLEAN_10021664	-0.222893	1	3.02323	2.73e-08	2.56097	5.11e-06	ACOX4_ARATH	Acyl-coenzyme A oxidase 4, peroxisomal
Litchi_GLEAN_10021349	0.0906175	1	1.54801	0.0426696	1.32463	0.135452	DPP9_MOUSE	Dipeptidyl peptidase 9
Litchi_GLEAN_10030143	-0.115193	1	1.40222	0.027607	1.05413	0.154556	ATG3_ARATH	Autophagy-related protein 3
Litchi_GLEAN_10062540	0.146578	1	-1.67714	0.0451726	-1.21891	0.171179	CXE13_ARATH	Probable carboxylesterase 13
Litchi_GLEAN_10015732	-0.0296542	1	-5.30911	2.44e-09	-4.28076	6.68e-08	RIR2_TOBAC	Ribonucleoside-diphosphate reductase small chain
Litchi_GLEAN_10062954	0.107184	1	1.45716	0.0531018	1.622	0.0265468	COBS_LEPCP	Adenosylcobinamide-GDP ribazoletransferase {ECO:0000255|HAMAP-Rule:MF_00719}
Litchi_GLEAN_10025353	-0.0177543	1	0.660107	0.465657	1.3619	0.045239	PPF1_PEA	Inner membrane protein PPF-1, chloroplastic
Litchi_GLEAN_10014039	-0.160669	1	-3.4581	1.69e-05	-2.8054	0.000363043	Y5830_ARATH	Probable inactive receptor kinase At5g58300
Litchi_GLEAN_10033959	1.10254	1	2.01266	0.000755631	2.17147	0.000271191	P1254_THEMA	Phosphorylated carbohydrates phosphatase TM_1254
Litchi_GLEAN_10061436	0.226494	1	0.545521	0.563961	1.77994	0.00284791	CAO_ARATH	Chlorophyllide a oxygenase, chloroplastic
Litchi_GLEAN_10022964	0.0354126	1	-1.49248	0.0401422	-1.71326	0.0190066	DHAS_SYNY3	Aspartate-semialdehyde dehydrogenase
Litchi_GLEAN_10033823	-0.119406	1	-1.36192	0.0689034	-1.80726	0.0138842	DOF46_ARATH	Dof zinc finger protein DOF4.6
Litchi_GLEAN_10033951	0.370064	1	-1.96915	0.0527243	-2.06264	0.0419686	GL3_ARATH	Transcription factor GLABRA 3
Litchi_GLEAN_10059377	0.387979	1	4.00955	7.91e-06	3.30717	0.000512761	ASD1_ARATH	Alpha-L-arabinofuranosidase 1
Litchi_GLEAN_10063071	-0.933005	1	2.69814	0.0006783	4.60393	1.45e-11	gi|985436916|ref|XP_015383203.1|	PREDICTED: titin isoform X2 [Citrus sinensis]
Litchi_GLEAN_10024715	0.270385	1	1.21333	0.0371848	0.871959	0.182537	MAL_CANFA	Myelin and lymphocyte protein
Litchi_GLEAN_10019365	0.0459323	1	-1.97097	0.00617063	-1.5755	0.0299706	HQGT_RAUSE	Hydroquinone glucosyltransferase
Litchi_GLEAN_10023587	-0.233282	1	2.28702	0.0125621	2.62896	0.00163882	SECA1_ARATH	Protein translocase subunit SECA1, chloroplastic
Litchi_GLEAN_10017768	-0.689589	1	-1.97755	0.000380004	-1.86354	0.00105231	RS12_HORVU	40S ribosomal protein S12
Litchi_GLEAN_10019599	-0.104582	1	0.72481	0.328977	1.82174	0.00112999	VP282_ARATH	Vacuolar protein sorting-associated protein 28 homolog 2
Litchi_GLEAN_10057498	1.14058	1	0.59118	0.380658	1.63181	0.00186741	RAP23_ARATH	Ethylene-responsive transcription factor RAP2-3
Litchi_GLEAN_10054188	-0.136045	1	-2.69921	0.000839609	-1.91221	0.0168778	U79B3_ARATH	UDP-glycosyltransferase 79B3
Litchi_GLEAN_10022999	0.223199	1	1.62332	0.0199576	0.586176	0.662255	Y637_PELLD	UPF0301 protein Plut_0637 {ECO:0000255|HAMAP-Rule:MF_00758}
Litchi_GLEAN_10013404	-0.00224932	1	0.950087	0.126304	1.57067	0.00423515	GLO2C_ARATH	Hydroxyacylglutathione hydrolase cytoplasmic
Litchi_GLEAN_10056550	0.522551	1	1.73745	0.00346893	0.861721	0.257028	SKP2A_ARATH	F-box protein SKP2A
Litchi_GLEAN_10029152	-0.303837	1	0.802028	0.426981	1.53889	0.0411593	MHPC_COMTE	2-hydroxy-6-oxononadienedioate/2-hydroxy-6-oxononatrienedioate hydrolase
Litchi_GLEAN_10042909	-0.272145	1	1.42494	0.0451726	1.41991	0.0472775	EIL3_ARATH	ETHYLENE INSENSITIVE 3-like 3 protein
Litchi_GLEAN_10007364	-0.0475091	1	-2.75934	0.000506686	-2.54494	0.00136882	VE7_HPV28	Protein E7
Litchi_GLEAN_10010706	0.323322	1	-2.71512	9.09e-06	-1.87432	0.00244386	E6_GOSHI	Protein E6
Litchi_GLEAN_10026378	0.0045083	1	-5.00361	1.19e-11	-2.40446	5.93e-05	PPA1_SOLLC	Acid phosphatase 1
Litchi_GLEAN_10033397	-0.13637	1	2.36664	2.23e-05	1.83532	0.00209036	PNCB_DROME	Nicotinate phosphoribosyltransferase
Litchi_GLEAN_10038345	-0.203232	1	-3.68716	0.00747858	-1.28544	0.305895	Y3787_MYCA9	Putative S-adenosyl-L-methionine-dependent methyltransferase MAB_3787
Litchi_GLEAN_10013980	0.663473	1	0.753559	0.504581	2.71345	3.47e-05	WRK72_ARATH	Probable WRKY transcription factor 72
Litchi_GLEAN_10041901	-0.10156	1	-5.39903	3.98e-17	-2.72598	4.3e-07	Y5258_ARATH	Uncharacterized protein At5g22580
Litchi_GLEAN_10023229	0.155621	1	1.65468	0.0178698	1.55711	0.0299706	GAUT6_ARATH	Probable galacturonosyltransferase 6
Litchi_GLEAN_10064133	0.295176	1	-0.956029	0.317836	-1.79504	0.0421256	gi|590562634|ref|XP_007009141.1|	WAS/WASL-interacting protein family member 2, putative isoform 1 [Theobroma cacao]
Litchi_GLEAN_10027856	-0.346379	1	-2.07626	0.00934114	-1.53694	0.0600926	IPCS2_ARATH	Phosphatidylinositol:ceramide inositolphosphotransferase 2
Litchi_GLEAN_10059315	0.0580089	1	1.60957	0.0412852	0.0758135	1	PHO17_ARATH	Phosphate transporter PHO1 homolog 7
Litchi_GLEAN_10029246	-0.53675	1	1.42949	0.0394692	1.37314	0.055993	THIC2_ARATH	Probable acetyl-CoA acetyltransferase, cytosolic 2
Litchi_GLEAN_10008471	0.0839572	1	1.75506	0.0413853	1.76778	0.035363	DHQSD_ARATH	Bifunctional 3-dehydroquinate dehydratase/shikimate dehydrogenase, chloroplastic
Litchi_GLEAN_10018133	0.304512	1	2.1192	0.000769653	2.27371	0.000300191	GOX_SPIOL	Peroxisomal (S)-2-hydroxy-acid oxidase
Litchi_GLEAN_10042505	0.222045	1	1.86093	0.145112	2.21515	0.0335214	PP349_ARATH	Pentatricopeptide repeat-containing protein MRL1, chloroplastic
Litchi_GLEAN_10047804	0.479629	1	2.43435	5.39e-06	2.95017	2.55e-08	CAS2_MALDO	L-3-cyanoalanine synthase 2, mitochondrial
Litchi_GLEAN_10057464	0.130116	1	1.68144	0.00220664	-2.50338	0.000358764	ZFP6_ARATH	Zinc finger protein 6
Litchi_GLEAN_10015442	0.3162	1	0.99645	0.166534	1.87324	0.00192349	ESCA_ARATH	Putative DNA-binding protein ESCAROLA
Litchi_GLEAN_10019767	0.0102924	1	-1.55442	0.0439239	-1.2237	0.141997	Y4554_ARATH	Uncharacterized protein At4g15545
Litchi_GLEAN_10061714	-0.843186	1	-5.50479	3.61e-15	-4.93458	7.63e-14	EXOL5_ARATH	Protein EXORDIUM-like 5
Litchi_GLEAN_10021591	0.138098	1	2.59723	0.000257858	1.97855	0.0164395	ETO1_ARATH	Ethylene-overproduction protein 1
Litchi_GLEAN_10063713	0.236242	1	1.6852	0.0434167	2.22764	0.00258766	gi|567920234|ref|XP_006452123.1|	hypothetical protein CICLE_v10008955mg [Citrus clementina]
Litchi_GLEAN_10036797	0.448968	1	2.39059	0.00505339	4.03901	1.24e-08	P2C77_ARATH	Protein phosphatase 2C 77
Litchi_GLEAN_10045587	0.158433	1	0.934734	0.202913	1.40276	0.0297301	AB19I_ARATH	ABC transporter I family member 19
Litchi_GLEAN_10049811	-0.402615	1	-2.75197	0.0461783	-2.06848	0.121124	ATK4_ARATH	Kinesin-4
Litchi_GLEAN_10058057	0.144079	1	-3.04917	0.014523	-1.62207	0.190438	ARFD_ARATH	Auxin response factor 4
Litchi_GLEAN_10041893	-0.0160806	1	-3.8401	3.54e-12	-3.0659	8.87e-09	PSK6_ARATH	Putative phytosulfokines 6
Litchi_GLEAN_10058730	0.414052	1	2.97178	3.99e-05	3.00616	5.53e-05	Y1684_ARATH	Probable LRR receptor-like serine/threonine-protein kinase At1g06840
Litchi_GLEAN_10011686	0.136086	1	-2.88408	0.0275479	-0.701244	0.662255	GUN11_ARATH	Endoglucanase 11
Litchi_GLEAN_10063043	-0.683263	1	1.5901	0.0116795	2.28086	8.19e-05	GLAK1_ARATH	Glucuronokinase 1
Litchi_GLEAN_10057998	-0.154547	1	-2.52565	0.0103656	-1.06467	0.316413	LOG1_ARATH	Cytokinin riboside 5'-monophosphate phosphoribohydrolase LOG1
Litchi_GLEAN_10024645	0.293943	1	-2.80009	0.0199576	-1.5643	0.281941	OPT6_ARATH	Oligopeptide transporter 6
Litchi_GLEAN_10001660	-0.148632	1	-2.74088	1.67e-06	-1.94496	0.000727131	SCP19_ARATH	Serine carboxypeptidase-like 19
Litchi_GLEAN_10014083	-0.376018	1	-2.44465	0.0349314	-1.84087	0.152812	AP1S2_ARATH	AP-1 complex subunit sigma-2
Litchi_GLEAN_10051856	-0.350912	1	-4.34188	2.25e-07	-2.42308	0.000869908	DEF54_ARATH	Defensin-like protein 54
Litchi_GLEAN_10061477	-0.296871	1	1.30122	0.0202294	0.140324	0.946868	CAX3_ARATH	Vacuolar cation/proton exchanger 3
Litchi_GLEAN_10012059	0.739127	1	2.9838	2.47e-08	2.31354	3.75e-05	RPOA_MYCSP	DNA-directed RNA polymerase subunit alpha {ECO:0000255|HAMAP-Rule:MF_00059}
Litchi_GLEAN_10005818	0.112393	1	1.69297	0.0497028	1.6541	0.0509732	PUM5_ARATH	Pumilio homolog 5
Litchi_GLEAN_10030304	-0.177122	1	-1.38809	0.0277016	-0.50535	0.532368	CS047_RAT	Uncharacterized protein C19orf47 homolog
Litchi_GLEAN_10003344	0.288685	1	1.47422	0.0995177	2.33784	0.00128044	LIP3_DROME	Lipase 3
Litchi_GLEAN_10032190	-0.0634536	1	-1.70701	0.00712993	-2.90521	1.17e-05	THI42_VITVI	Thiamine thiazole synthase 2, chloroplastic {ECO:0000255|HAMAP-Rule:MF_03158}
Litchi_GLEAN_10035893	0.018	1	-1.99222	0.00176375	-1.98789	0.00191445	SODC_ZANAE	Superoxide dismutase [Cu-Zn]
Litchi_GLEAN_10007039	0.11332	1	2.30984	3.46e-05	2.02678	0.00040009	7SB1_SOYBN	Basic 7S globulin
Litchi_GLEAN_10055357	0.326635	1	-4.42066	6.51e-12	-2.24661	7.95e-05	PRP2_ARATH	Proline-rich protein 2
Litchi_GLEAN_10018632	-0.463346	1	-3.82151	7.28e-06	-2.70431	0.000345852	BRTL3_ARATH	Probable mitochondrial adenine nucleotide transporter BTL3
Litchi_GLEAN_10060451	-0.313909	1	1.27498	0.0769133	1.68565	0.011268	Y232_RICCO	UPF0392 protein RCOM_0530710
Litchi_GLEAN_10044455	-0.216366	1	-2.30779	0.00948675	-1.21151	0.203609	MAPT_ARATH	Microtubule-associated protein TORTIFOLIA1
Litchi_GLEAN_10052203	0.412413	1	2.47484	0.00013596	1.23104	0.176221	WRK70_ARATH	Probable WRKY transcription factor 70
Litchi_GLEAN_10018694	0.271474	1	-2.65923	5.21e-06	-3.08474	2.91e-07	IFRH_SOLTU	Isoflavone reductase homolog
Litchi_GLEAN_10058844	0.284493	1	2.76185	3e-06	1.90519	0.00367008	NYC1_ARATH	Probable chlorophyll(ide) b reductase NYC1, chloroplastic
Litchi_GLEAN_10045067	0.140537	1	-2.57368	0.0183998	-1.04852	0.346813	GPDH1_ORYSJ	Probable glycerol-3-phosphate dehydrogenase [NAD(+)] 1, cytosolic
Litchi_GLEAN_10043463	0.342889	1	-2.30112	0.00493785	-1.97212	0.0200794	FRI3_SOYBN	Ferritin-3, chloroplastic
Litchi_GLEAN_10064363	1.95606	0.0513335	1.52456	0.0173042	3.15073	9.97e-09	SKI27_ARATH	F-box protein SKIP27
Litchi_GLEAN_10043325	0.121867	1	1.39881	0.0342344	1.2173	0.0889747	CP33_ARATH	RNA-binding protein CP33, chloroplastic {ECO:0000305}
Litchi_GLEAN_10018042	-0.353922	1	3.22918	6.84e-05	2.03966	0.0563126	Y163_SYNY3	Uncharacterized WD repeat-containing protein sll0163
Litchi_GLEAN_10054858	0.0275496	1	0.43389	0.573021	1.18132	0.0420822	GPX4_CITSI	Probable phospholipid hydroperoxide glutathione peroxidase
Litchi_GLEAN_10019868	-1.05587	1	-5.15708	1.59e-10	-6.98261	1.52e-12	CHIA_TOBAC	Acidic endochitinase
Litchi_GLEAN_10050075	-0.103487	1	-1.44871	0.0401422	-1.24683	0.0978774	RL4_RHORT	50S ribosomal protein L4 {ECO:0000255|HAMAP-Rule:MF_01328}
Litchi_GLEAN_10064317	0.216772	1	-3.01088	0.00010619	-1.57309	0.0364763	VRN1_ARATH	B3 domain-containing transcription factor VRN1
Litchi_GLEAN_10003624	-0.352002	1	1.39153	0.0327751	1.88168	0.00151598	TBA5_ARATH	Tubulin alpha-5 chain
Litchi_GLEAN_10049042	0.130819	1	-3.114	0.0103656	-1.96401	0.0980256	CDA7L_HUMAN	Cell division cycle-associated 7-like protein
Litchi_GLEAN_10008505	0.281915	1	-2.38542	3.77e-05	-1.66044	0.00490044	TRI1_YEAST	Protein TRI1
Litchi_GLEAN_10020197	-0.187755	1	1.22591	0.0919344	1.72596	0.00710823	SCD2_ARATH	Coiled-coil domain-containing protein SCD2 {ECO:0000305}
Litchi_GLEAN_10004660	0.274855	1	3.56452	9.84e-09	4.06774	2.48e-11	NADA_ARATH	Quinolinate synthase, chloroplastic
Litchi_GLEAN_10058078	-0.725741	1	-2.12069	0.0153544	-1.96787	0.0315188	ATD3B_XENLA	ATPase family AAA domain-containing protein 3-B
Litchi_GLEAN_10023085	0.201302	1	-1.10817	0.147411	-1.87695	0.0147545	LRAT_RAT	Lecithin retinol acyltransferase
Litchi_GLEAN_10052099	0.899695	1	2.81053	0.00800728	3.61848	0.000110526	Y2182_ARATH	Leucine-rich repeat receptor-like tyrosine-protein kinase At2g41820
Litchi_GLEAN_10050346	-0.309153	1	-1.32686	0.0275479	-0.933901	0.146732	RS15_ORYSJ	40S ribosomal protein S15
Litchi_GLEAN_10054931	-0.0343563	1	-2.673	2.82e-07	-2.13209	4.8e-05	QUEF_PSYA2	NADPH-dependent 7-cyano-7-deazaguanine reductase {ECO:0000255|HAMAP-Rule:MF_00817}
Litchi_GLEAN_10039944	-0.415509	1	-4.17367	2.41e-06	-2.59707	0.000644585	Y232_RICCO	UPF0392 protein RCOM_0530710
Litchi_GLEAN_10044668	-0.311044	1	0.717524	0.522972	2.03782	0.00356738	PHT1A_ORYSJ	Phototropin-1A
Litchi_GLEAN_10061280	0.554145	1	1.92385	0.0492031	1.24023	0.410221	PEK13_ARATH	Proline-rich receptor-like protein kinase PERK13
Litchi_GLEAN_10030575	-0.0673292	1	-3.32883	0.038182	-1.66757	0.241625	D6KL2_ARATH	Serine/threonine-protein kinase D6PKL2
Litchi_GLEAN_10038208	0.311828	1	-0.557396	0.593753	-1.78194	0.0353727	Y3720_ARATH	UPF0481 protein At3g47200
Litchi_GLEAN_10045132	0.0210887	1	1.65557	0.00995249	0.395805	0.784109	NOP9_CANDC	Nucleolar protein 9
Litchi_GLEAN_10025632	0.174199	1	2.03437	0.0346885	2.62074	0.00144436	RPP8_ARATH	Disease resistance protein RPP8
Litchi_GLEAN_10015289	0.44285	1	-3.11389	0.038182	-1.99284	0.196237	gi|568850392|ref|XP_006478898.1|	PREDICTED: putative surface protein SACOL0050 [Citrus sinensis]
Litchi_GLEAN_10003641	-0.128679	1	2.74644	1.3e-06	1.15906	0.128058	PI5K5_ARATH	Phosphatidylinositol 4-phosphate 5-kinase 5
Litchi_GLEAN_10045511	0.473767	1	-0.208536	0.888681	2.8065	5.27e-08	Y5068_HAHCH	UPF0345 protein HCH_05068 {ECO:0000255|HAMAP-Rule:MF_01537}
Litchi_GLEAN_10023745	-0.0531988	1	-2.72274	7.85e-05	-0.911105	0.238579	gi|823131999|ref|XP_012460766.1|	PREDICTED: lateral signaling target protein 2 homolog [Gossypium raimondii]
Litchi_GLEAN_10010907	0.0903122	1	-1.76421	0.0138037	-1.38907	0.0538972	MAN7_ARATH	Mannan endo-1,4-beta-mannosidase 7
Litchi_GLEAN_10024131	-0.0783096	1	1.41445	0.173223	1.87765	0.0398063	F26_ARATH	6-phosphofructo-2-kinase/fructose-2,6-bisphosphatase
Litchi_GLEAN_10049724	0.287186	1	1.38598	0.014581	0.512825	0.541891	HMOX1_ARATH	Heme oxygenase 1, chloroplastic
Litchi_GLEAN_10032741	-0.556505	1	-2.40208	0.00500258	-1.49545	0.0905483	BH067_ARATH	Transcription factor bHLH67
Litchi_GLEAN_10059304	0.0523441	1	-1.48058	0.0401422	-1.8456	0.0100382	MYB39_ARATH	Transcription factor MYB39
Litchi_GLEAN_10002545	0.169217	1	-3.5056	0.0199576	-3.05247	0.0214151	VF317_ASFP4	Uncharacterized protein F317L
Litchi_GLEAN_10020147	-0.406943	1	-1.67462	0.00335294	-2.36279	5.14e-05	RL32_ARATH	60S ribosomal protein L3-2
Litchi_GLEAN_10033932	0.221737	1	1.46289	0.00859692	0.908513	0.153799	UBC5_ARATH	Ubiquitin-conjugating enzyme E2 5
Litchi_GLEAN_10054013	0.151648	1	-3.23768	7.44e-06	-3.08711	3.19e-05	EXPA3_ARATH	Expansin-A3
Litchi_GLEAN_10006886	0.404383	1	-2.75857	0.000440489	-1.63014	0.0340585	ATPF1_OLICO	ATP synthase subunit b 1 {ECO:0000255|HAMAP-Rule:MF_01398}
Litchi_GLEAN_10062247	-0.449468	1	-4.15411	6e-05	-1.8943	0.0376673	YAI5_SCHPO	Uncharacterized protein C24B11.05
Litchi_GLEAN_10027756	-0.408501	1	-1.29011	0.0472015	-1.87756	0.0033577	RL25_ORITI	50S ribosomal protein L25 {ECO:0000255|HAMAP-Rule:MF_01334}
Litchi_GLEAN_10046354	0.137919	1	3.66315	7.91e-06	2.96442	0.00159157	TPS9_ARATH	Probable alpha,alpha-trehalose-phosphate synthase [UDP-forming] 9
Litchi_GLEAN_10035130	0.249646	1	1.67015	0.00259758	1.78362	0.0011832	14336_ARATH	14-3-3-like protein GF14 lambda
Litchi_GLEAN_10052816	-0.513266	1	-2.72219	0.038182	-2.49932	0.115539	Y1357_ARATH	Probable receptor-like protein kinase At1g30570
Litchi_GLEAN_10060708	0.331232	1	-2.98519	1.39e-05	-1.72859	0.0099896	VPS2B_ARATH	Vacuolar protein sorting-associated protein 2 homolog 2
Litchi_GLEAN_10055480	0.0361266	1	1.85875	0.00643182	1.58131	0.0299706	RHA1B_ARATH	E3 ubiquitin-protein ligase RHA1B
Litchi_GLEAN_10030544	0.574929	1	0.167993	1	2.64713	2.9e-05	U73C4_ARATH	UDP-glycosyltransferase 73C4
Litchi_GLEAN_10039320	-0.137855	1	2.44774	1.49e-06	0.994724	0.103873	BRXL3_ORYSJ	Putative protein Brevis radix-like 3
Litchi_GLEAN_10021192	0.0648504	1	2.37292	0.000222144	1.91395	0.00800249	CRK10_ARATH	Cysteine-rich receptor-like protein kinase 10
Litchi_GLEAN_10042047	1.01258	1	-0.929591	0.34343	2.44996	1.78e-05	AFP2_ARATH	Ninja-family protein AFP2
Litchi_GLEAN_10054629	0.0270538	1	1.14247	0.0704563	1.61344	0.00655981	Y1869_ARATH	Uncharacterized protein At1g28695
Litchi_GLEAN_10045557	0.201018	1	-2.4498	0.000616397	-2.01612	0.00512269	gi|567902562|ref|XP_006443769.1|	hypothetical protein CICLE_v10020148mg [Citrus clementina]
Litchi_GLEAN_10022355	0.0967612	1	1.5399	0.143632	2.32119	0.00838159	CERK1_ARATH	Chitin elicitor receptor kinase 1
Litchi_GLEAN_10061546	0.00285943	1	-2.48155	0.0401215	0.0561813	1	F16P1_PEA	Fructose-1,6-bisphosphatase, chloroplastic
Litchi_GLEAN_10027324	-0.0903937	1	1.4767	0.0294074	0.31813	0.830479	PHL1_ARATH	Protein PHR1-LIKE 1
Litchi_GLEAN_10039108	0.128194	1	-2.25489	0.00739937	-0.896411	0.381637	NIP12_ARATH	Aquaporin NIP1-2
Litchi_GLEAN_10034358	-0.429163	1	2.78111	1.89e-06	2.43561	7.92e-05	YTHD2_BOVIN	YTH domain-containing family protein 2
Litchi_GLEAN_10019913	-0.337524	1	2.41173	4.28e-05	1.8257	0.00436269	LACS6_ARATH	Long chain acyl-CoA synthetase 6, peroxisomal
Litchi_GLEAN_10022694	0.146445	1	1.42313	0.0451726	0.917859	0.297708	KC1D_ARATH	Casein kinase I isoform delta-like
Litchi_GLEAN_10041010	-0.214449	1	1.55308	0.0163192	1.97977	0.00120414	PPD6_ARATH	PsbP domain-containing protein 6, chloroplastic
Litchi_GLEAN_10044801	-0.00212907	1	0.382152	0.98215	2.29703	0.00438934	STXB5_HUMAN	Syntaxin-binding protein 5
Litchi_GLEAN_10027616	-0.0187549	1	-3.25987	6.12e-05	-1.48464	0.0553943	FLA2_ARATH	Fasciclin-like arabinogalactan protein 2
Litchi_GLEAN_10059081	-0.361365	1	-1.65511	0.00219589	-1.32261	0.0186785	RL27_PEA	60S ribosomal protein L27
Litchi_GLEAN_10044809	0.155863	1	1.35295	0.0858524	2.06211	0.00184774	CX32_ARATH	Probable serine/threonine-protein kinase Cx32, chloroplastic
Litchi_GLEAN_10031577	0.124044	1	-2.67135	0.000210624	-2.86595	0.000171781	ODO1_PETHY	Protein ODORANT1
Litchi_GLEAN_10048422	0.108816	1	2.80503	2.71e-08	3.24289	1.84e-10	ACDA2_ARCFU	Acetyl-CoA decarbonylase/synthase complex subunit alpha 2
Litchi_GLEAN_10034411	-0.436704	1	-5.91138	0.000200302	-3.64161	0.00125025	ALLD3_ACTDE	Allergen Act d 3
Litchi_GLEAN_10012119	-0.189271	1	-2.09023	0.00445703	-1.60233	0.0353194	COL13_ARATH	Zinc finger protein CONSTANS-LIKE 13
Litchi_GLEAN_10007740	-0.0498706	1	1.16653	0.048837	0.346323	0.734505	FABZ_SYNY3	3-hydroxyacyl-[acyl-carrier-protein] dehydratase FabZ {ECO:0000255|HAMAP-Rule:MF_00406}
Litchi_GLEAN_10054328	0.305849	1	-2.44479	0.000925647	-1.80928	0.0114117	NEP1_NEPGR	Aspartic proteinase nepenthesin-1
Litchi_GLEAN_10036909	-0.0151377	1	-3.03665	0.000188402	-3.15946	0.000262027	Y5694_ARATH	Probably inactive leucine-rich repeat receptor-like protein kinase At5g06940
Litchi_GLEAN_10038421	-0.0939115	1	3.06319	0.000232277	1.92707	0.0980256	FERON_ARATH	Receptor-like protein kinase FERONIA
Litchi_GLEAN_10051369	-0.267231	1	1.97891	0.000193053	2.04582	0.000125762	PX11C_ARATH	Peroxisomal membrane protein 11C
Litchi_GLEAN_10026598	0.12916	1	1.53612	0.0328375	1.41925	0.0625626	PP1_PHAVU	Serine/threonine-protein phosphatase PP1
Litchi_GLEAN_10037467	0.454181	1	0.937072	0.24363	2.01409	0.000894384	ZN363_MOUSE	RING finger and CHY zinc finger domain-containing protein 1
Litchi_GLEAN_10027481	-0.389141	1	2.4703	2.24e-06	2.66484	3.09e-07	ATL79_ARATH	RING-H2 finger protein ATL79
Litchi_GLEAN_10037762	-0.203166	1	2.1957	0.000149445	2.403	2.36e-05	NAC29_ARATH	NAC transcription factor 29
Litchi_GLEAN_10043865	-0.0147477	1	2.17103	5.84e-05	0.762879	0.324513	CIPK4_ARATH	CBL-interacting serine/threonine-protein kinase 4
Litchi_GLEAN_10045610	-0.287639	1	-1.43937	0.0096064	-1.08827	0.0691137	TOM6_ARATH	Mitochondrial import receptor subunit TOM6 homolog
Litchi_GLEAN_10028192	0.0325735	1	-3.38948	0.000288985	-2.36492	0.00811123	IQD1_ARATH	Protein IQ-DOMAIN 1
Litchi_GLEAN_10020461	0.121219	1	-1.86138	0.000376351	-1.14342	0.0430533	CB4B_ARATH	Chlorophyll a-b binding protein CP29.2, chloroplastic
Litchi_GLEAN_10018329	-0.140961	1	1.46291	0.00837282	-0.677231	0.398993	XTHB_PHAAN	Probable xyloglucan endotransglucosylase/hydrolase protein B
Litchi_GLEAN_10019061	0.0468296	1	-1.44579	0.118741	-2.27504	0.0168778	Y5659_ARATH	Probable inactive receptor kinase At5g16590
Litchi_GLEAN_10000598	0.45479	1	-3.30028	9.46e-05	-1.70323	0.0289404	PMEU1_SOLLC	Pectinesterase/pectinesterase inhibitor U1
Litchi_GLEAN_10053651	0.256727	1	0.669787	0.332546	2.67281	1.36e-07	ERF80_ARATH	Ethylene-responsive transcription factor 9
Litchi_GLEAN_10057443	-0.226611	1	-1.79986	0.00069986	-1.36435	0.014084	RL291_ARATH	60S ribosomal protein L29-1
Litchi_GLEAN_10006563	-0.366337	1	-1.79245	0.00327478	-1.28322	0.0417081	RS92_ARATH	40S ribosomal protein S9-2
Litchi_GLEAN_10037116	0.0354384	1	-1.5031	0.00705766	0.0926915	0.989656	RLF33_ARATH	Protein RALF-like 33
Litchi_GLEAN_10033929	0.0260142	1	-0.269463	0.852537	-1.64513	0.045625	PUB62_ARATH	U-box domain-containing protein 62
Litchi_GLEAN_10009686	-0.312634	1	-2.52705	3.02e-06	-1.9785	0.00031898	RS242_ARATH	40S ribosomal protein S24-2
Litchi_GLEAN_10041485	0.287202	1	1.50756	0.013327	0.628422	0.453431	SUCD_METS5	Succinate-semialdehyde dehydrogenase (acetylating)
Litchi_GLEAN_10059799	-0.031839	1	2.53632	3.79e-06	2.89907	1.16e-07	EF113_ARATH	Ethylene-responsive transcription factor ERF113
Litchi_GLEAN_10035623	-0.578855	1	0.894812	0.138915	1.6055	0.00278351	TNG2_MOUSE	Transport and Golgi organization 2 homolog
Litchi_GLEAN_10024481	2.29867	0.539899	-1.3688	0.563775	3.96728	1.11e-07	GOLS2_SOLLC	Galactinol synthase 2
Litchi_GLEAN_10027302	-0.0089174	1	-1.82371	0.0120102	-1.27553	0.0988565	FABD_MOUSE	Malonyl-CoA-acyl carrier protein transacylase, mitochondrial
Litchi_GLEAN_10054228	0.236849	1	3.32007	6.66e-09	3.46468	1.54e-09	CK3_ARATH	Probable choline kinase 3
Litchi_GLEAN_10057363	-0.651377	1	-1.65891	0.0036943	-1.35047	0.0244838	RL35_EUPES	60S ribosomal protein L35
Litchi_GLEAN_10012118	0.135669	1	-5.60579	9.12e-08	-2.08766	0.00356738	CSPL5_VITVI	CASP-like protein 1E2
Litchi_GLEAN_10065017	0.304173	1	-1.49905	0.0358195	-0.0617287	1	DIRL1_ARATH	Putative lipid-transfer protein DIR1
Litchi_GLEAN_10021700	-0.210304	1	-1.97542	0.00112683	-1.18937	0.0659931	RUXF_ARATH	Probable small nuclear ribonucleoprotein F
Litchi_GLEAN_10064379	0.263698	1	-1.67405	0.0530389	1.58942	0.0121405	CAD23_HUMAN	Cadherin-23
Litchi_GLEAN_10044852	-0.418387	1	2.08617	0.00285415	2.19431	0.00148958	ZAPB_HAEIN	Cell division protein ZapB {ECO:0000255|HAMAP-Rule:MF_01196}
Litchi_GLEAN_10012286	0.0246748	1	-1.51126	0.0124383	-1.04201	0.111057	RL34_MARMS	50S ribosomal protein L34 {ECO:0000255|HAMAP-Rule:MF_00391}
Litchi_GLEAN_10062896	-0.0266141	1	-2.96311	0.0106828	-1.56093	0.151696	Y1343_ARATH	G-type lectin S-receptor-like serine/threonine-protein kinase At1g34300
Litchi_GLEAN_10004441	0.216968	1	-3.23783	0.00193851	-2.68286	0.0113258	PRI1_HUMAN	DNA primase small subunit
Litchi_GLEAN_10054343	0.0649386	1	3.19513	8.34e-09	2.71353	2.09e-06	PCLL_ARATH	Transcription factor BOA
Litchi_GLEAN_10059270	-0.211435	1	2.16172	0.000885979	1.87114	0.00673163	AVT1_YEAST	Vacuolar amino acid transporter 1
Litchi_GLEAN_10064118	-0.145719	1	-1.5614	0.00615072	-1.48142	0.0114408	R35A1_ARATH	60S ribosomal protein L35a-1
Litchi_GLEAN_10054548	0.101178	1	1.69251	0.00181747	1.32768	0.0225903	RTNLH_ARATH	Reticulon-like protein B8
Litchi_GLEAN_10052270	0.186475	1	1.19749	0.200322	1.89038	0.0113535	Y1998_PARUW	Uncharacterized RNA methyltransferase pc1998
Litchi_GLEAN_10051368	0.256456	1	1.3746	0.0324169	0.865661	0.254854	FB345_ARATH	F-box protein At4g00755
Litchi_GLEAN_10003722	-0.593039	1	-1.59725	0.00450429	-0.738784	0.272526	RS29_WHEAT	40S ribosomal protein S29
Litchi_GLEAN_10038940	0.214416	1	-2.56876	0.00505339	-1.66534	0.076467	APL_ARATH	Myb family transcription factor APL
Litchi_GLEAN_10054512	-0.0440641	1	4.27343	1.69e-13	5.24469	1.99e-19	DHEA_NICPL	Glutamate dehydrogenase A
Litchi_GLEAN_10005787	-0.283429	1	-1.84258	0.00135388	-1.55221	0.00943058	RL282_ARATH	60S ribosomal protein L28-2
Litchi_GLEAN_10005355	0.243674	1	2.67443	2.4e-05	2.82918	6.32e-06	RHA2A_ARATH	E3 ubiquitin-protein ligase RHA2A
Litchi_GLEAN_10013548	-0.391814	1	-1.88719	0.0021152	-2.25292	0.00030752	RL7_LIBAC	50S ribosomal protein L7/L12 {ECO:0000255|HAMAP-Rule:MF_00368}
Litchi_GLEAN_10043489	-0.237848	1	1.36708	0.0766767	1.77892	0.0103408	MATK_SAXOP	Maturase K
Litchi_GLEAN_10043272	0.106713	1	1.27035	0.0769133	2.39265	7.08e-05	ERG3_ORYSJ	Elicitor-responsive protein 3
Litchi_GLEAN_10015971	-0.298006	1	1.49581	0.0858524	1.88099	0.0156234	TRUB_SHEPA	tRNA pseudouridine synthase B {ECO:0000255|HAMAP-Rule:MF_01080}
Litchi_GLEAN_10018202	-0.059378	1	1.4159	0.038182	0.832022	0.3317	SUT41_ARATH	Sulfate transporter 4.1, chloroplastic
Litchi_GLEAN_10039960	0.176686	1	-2.67171	0.00624142	-1.36425	0.172956	CKB22_ARATH	Cyclin-dependent kinase B2-2
Litchi_GLEAN_10017739	-0.29849	1	-4.11923	1.14e-11	-1.19952	0.0411593	MLP43_ARATH	MLP-like protein 43
Litchi_GLEAN_10009539	-0.156513	1	-1.97908	0.00175989	-1.98701	0.00190923	DFRA_VITVI	Dihydroflavonol-4-reductase
Litchi_GLEAN_10004000	-0.202933	1	1.78136	0.00512403	1.50704	0.0353194	S38A3_HUMAN	Sodium-coupled neutral amino acid transporter 3
Litchi_GLEAN_10039835	-0.181221	1	1.04203	0.0867203	1.84892	0.000612884	TLP1_PRUPE	Thaumatin-like protein 1
Litchi_GLEAN_10051914	-0.240079	1	0.90903	0.110804	1.54993	0.00257496	YI4C_SCHPO	Probable transcriptional repressor C1348.12
Litchi_GLEAN_10013814	0.516534	1	-2.90511	0.00813517	-0.942382	0.398728	TANB_ARATH	Probable microtubule-binding protein TANGLED
Litchi_GLEAN_10059869	0.0277673	1	-1.44427	0.117639	-1.93063	0.0329338	B3GT6_ARATH	Probable beta-1,3-galactosyltransferase 6
Litchi_GLEAN_10063400	0.0622147	1	-1.69695	0.0293162	-2.22273	0.00647374	TTC1_BOVIN	Tetratricopeptide repeat protein 1
Litchi_GLEAN_10043061	0.501848	1	-2.97921	0.00340081	-2.14664	0.0419686	PEX12_EMENI	Peroxisome assembly protein 12
Litchi_GLEAN_10056548	-0.00227265	1	1.70466	0.00675098	1.61709	0.0140149	P2C11_ARATH	Probable protein phosphatase 2C 11
Litchi_GLEAN_10044954	-0.234004	1	1.55566	0.0156194	0.920608	0.253451	LCKB2_ARATH	Sphingoid long-chain bases kinase 2, mitochondrial
Litchi_GLEAN_10032414	0.272583	1	-2.19499	0.0226512	-1.26393	0.190438	WDL1_ARATH	Protein WVD2-like 1
Litchi_GLEAN_10037271	-0.275059	1	-1.54983	0.0142928	-1.51316	0.0193221	SSPO_MOUSE	SCO-spondin
Litchi_GLEAN_10014265	0.443363	1	1.56075	0.0316226	0.657785	0.597301	HT1_ARATH	Serine/threonine-protein kinase HT1
Litchi_GLEAN_10009076	0.262852	1	1.33814	0.234632	2.11467	0.00993922	JM706_ORYSJ	Lysine-specific demethylase JMJ706
Litchi_GLEAN_10034234	-0.142929	1	-2.4996	1.62e-05	-2.01215	0.0005434	Y2416_ARATH	Uncharacterized protein At2g34160
Litchi_GLEAN_10046893	-0.369825	1	-2.85652	0.00222012	-2.74834	0.0068432	SYN_MYCGA	Asparagine--tRNA ligase {ECO:0000255|HAMAP-Rule:MF_00534}
Litchi_GLEAN_10032344	0.231734	1	2.15154	0.0312467	1.48774	0.194792	PKHM3_XENLA	Pleckstrin homology domain-containing family M member 3
Litchi_GLEAN_10039889	-0.189145	1	-2.737	0.0275479	-1.45043	0.342357	Y2242_ARATH	Probable LRR receptor-like serine/threonine-protein kinase At2g24230
Litchi_GLEAN_10007743	0.0598649	1	2.6039	0.000367063	2.54189	0.000845112	CMTA2_ARATH	Calmodulin-binding transcription activator 2
Litchi_GLEAN_10016607	0.569673	1	-2.05503	0.0226512	-1.43985	0.121186	MVP_SOCMV	Movement protein
Litchi_GLEAN_10041892	0.221346	1	2.72459	1.98e-05	2.90271	7.82e-06	DEF6_HUMAN	Defensin-6
Litchi_GLEAN_10016212	-0.0895508	1	0.975538	0.135825	2.00092	0.00022936	RL2_PARD8	50S ribosomal protein L2 {ECO:0000255|HAMAP-Rule:MF_01320}
Litchi_GLEAN_10040321	0.201551	1	-4.77915	7.25e-07	-3.05495	0.000313939	TIPIN_CHICK	TIMELESS-interacting protein
Litchi_GLEAN_10025086	-0.169114	1	0.920507	0.402084	1.9852	0.0182763	BZIP9_ARATH	Basic leucine zipper 9
Litchi_GLEAN_10017499	-0.347678	1	-2.94921	6.16e-05	-2.78808	0.000205089	WHY2_SOLTU	Single-stranded DNA-bindig protein WHY2, mitochondrial
Litchi_GLEAN_10049000	0.0190847	1	1.49111	0.0277048	1.11737	0.144846	DAR1_ARATH	Protein DA1-related 1
Litchi_GLEAN_10014479	-0.566687	1	-0.653994	0.489453	-1.98898	0.0142975	RS3_AKKM8	30S ribosomal protein S3 {ECO:0000255|HAMAP-Rule:MF_01309}
Litchi_GLEAN_10053599	-0.656428	1	-1.79479	0.0170972	-0.272878	0.857594	DYHC2_PLAF7	Dynein heavy chain-like protein PF11_0240 {ECO:0000250|UniProtKB:Q14204, ECO:0000303|PubMed:17653272}
Litchi_GLEAN_10043017	-0.154675	1	3.15433	8.3e-09	2.71356	1.05e-06	SGPL_ARATH	Sphingosine-1-phosphate lyase
Litchi_GLEAN_10005757	0.526572	1	-3.25784	0.000288985	-1.69136	0.0482884	RL6_ALKEH	50S ribosomal protein L6 {ECO:0000255|HAMAP-Rule:MF_01365}
Litchi_GLEAN_10058689	-0.308717	1	-1.373	0.0384649	-1.19548	0.0878263	EFP_SYNP2	Elongation factor P {ECO:0000255|HAMAP-Rule:MF_00141}
Litchi_GLEAN_10029880	-0.430755	1	-4.50674	1.34e-10	-3.62791	2.99e-08	ACT_GOSHI	Actin
Litchi_GLEAN_10047023	0.195277	1	-1.71887	0.00763711	-1.84169	0.00512269	SIP11_ORYSJ	Aquaporin SIP1-1
Litchi_GLEAN_10014448	-0.487481	1	1.65763	0.0277048	0.631598	0.660444	Y637_PELLD	UPF0301 protein Plut_0637 {ECO:0000255|HAMAP-Rule:MF_00758}
Litchi_GLEAN_10057174	0.415142	1	-3.30853	0.000829704	-1.84362	0.0398063	CKB12_ARATH	Cyclin-dependent kinase B1-2
Litchi_GLEAN_10048304	0.214485	1	2.19708	0.000114533	2.71598	1.16e-06	FLS_EUSER	Flavonol synthase/flavanone 3-hydroxylase
Litchi_GLEAN_10052481	-0.453374	1	-1.90217	0.00114894	-1.77819	0.00269366	RL74_ARATH	60S ribosomal protein L7-4
Litchi_GLEAN_10060883	0.376503	1	-5.24462	3.92e-14	-2.69543	1.98e-06	SERK1_ARATH	Somatic embryogenesis receptor kinase 1
Litchi_GLEAN_10048487	-0.209368	1	-0.192127	1	3.61115	3.16e-05	LAC4_ARATH	Laccase-4
Litchi_GLEAN_10061003	-0.199463	1	-3.39468	3.61e-08	-1.70955	0.0038642	GSTXA_TOBAC	Probable glutathione S-transferase parA
Litchi_GLEAN_10035126	0.0826886	1	1.09934	0.110135	1.64065	0.00855232	PUMP5_ARATH	Mitochondrial uncoupling protein 5
Litchi_GLEAN_10063046	0.13122	1	1.18393	0.0840167	1.53413	0.0164659	MGAT3_RAT	Beta-1,4-mannosyl-glycoprotein 4-beta-N-acetylglucosaminyltransferase
Litchi_GLEAN_10035137	0.0385306	1	1.66488	0.019128	1.88654	0.00586673	HSFA5_ARATH	Heat stress transcription factor A-5
Litchi_GLEAN_10045783	-0.173483	1	2.10219	0.000152805	2.01364	0.000344355	RNS2_ARATH	Ribonuclease 2
Litchi_GLEAN_10040459	-0.14767	1	-1.15826	0.0805398	-1.49945	0.0203148	UBCP_ARATH	Ubiquitin-like domain-containing CTD phosphatase
Litchi_GLEAN_10037687	-0.733694	1	-1.63713	0.00747728	-2.41183	0.000116529	USPAL_ARATH	Universal stress protein A-like protein
Litchi_GLEAN_10005062	0.256892	1	2.01489	0.0110397	1.06626	0.321412	SCL5_ARATH	Scarecrow-like protein 5
Litchi_GLEAN_10025349	0.774657	1	-2.82628	1.01e-07	-0.143197	0.930358	HSP7C_PETHY	Heat shock cognate 70 kDa protein
Litchi_GLEAN_10044046	0.399246	1	1.70027	0.00556932	1.82176	0.00290485	CDL1_ARATH	Serine/threonine-protein kinase CDL1 {ECO:0000305}
Litchi_GLEAN_10026716	-0.719446	1	-2.2565	0.00596524	-4.22133	6.6e-05	SHR_ARATH	Protein SHORT-ROOT
Litchi_GLEAN_10029709	-0.144235	1	1.56417	0.0373396	2.35503	0.000358764	SFR2_ORYSJ	Beta-glucosidase-like SFR2, chloroplastic
Litchi_GLEAN_10060194	-0.12676	1	2.0171	0.0312467	0.807714	0.662255	CTR1_ARATH	Serine/threonine-protein kinase CTR1
Litchi_GLEAN_10036516	-0.528969	1	-5.78623	3.49e-18	-2.74768	2.51e-07	RLF34_ARATH	Protein RALF-like 34
Litchi_GLEAN_10045238	-0.378588	1	-2.88981	7.77e-05	-1.93601	0.00568384	CBF5_ASPFU	Centromere/microtubule-binding protein cbf5
Litchi_GLEAN_10006007	-0.876786	1	2.58843	2.78e-07	1.44431	0.00882834	MIRA_SYNDU	Miraculin
Litchi_GLEAN_10034719	0.119206	1	-1.92448	0.0102361	-0.628171	0.488715	CLH2_ORYSJ	Clathrin heavy chain 2
Litchi_GLEAN_10043500	0.739483	1	1.47147	0.022248	1.52848	0.0194792	WUN1_SOLTU	Wound-induced protein 1
Litchi_GLEAN_10003653	0.194074	1	-1.54517	0.0995177	-2.54912	0.00862535	GATA_DECAR	Glutamyl-tRNA(Gln) amidotransferase subunit A {ECO:0000255|HAMAP-Rule:MF_00120}
Litchi_GLEAN_10056831	-0.265318	1	-2.29068	0.00243367	-1.25357	0.123451	CSE_ARATH	Caffeoylshikimate esterase
Litchi_GLEAN_10007140	0.323347	1	3.27656	4.29e-05	3.75354	1.2e-06	TRP4_ARATH	Telomere repeat-binding protein 4
Litchi_GLEAN_10048462	0.379471	1	0.0634093	1	1.59177	0.0384846	Y1491_ARATH	Uncharacterized protein At1g04910
Litchi_GLEAN_10042013	-0.543246	1	-2.35812	0.0219289	-3.52499	0.00233291	MARF1_RAT	Meiosis arrest female protein 1
Litchi_GLEAN_10034156	0.256288	1	1.27153	0.111281	2.00534	0.00393026	AFP2_ARATH	Ninja-family protein AFP2
Litchi_GLEAN_10061215	-0.23305	1	-3.80546	8.54e-07	-2.6097	0.000286361	LRX4_ARATH	Leucine-rich repeat extensin-like protein 4
Litchi_GLEAN_10013554	0.473788	1	1.27948	0.0577284	2.69803	2.41e-06	EXOC4_DICDI	Exocyst complex component 4
Litchi_GLEAN_10027221	-0.129019	1	-3.93864	2.36e-07	-3.92687	4.69e-07	C72A1_CATRO	Secologanin synthase
Litchi_GLEAN_10033705	0.181223	1	0.360343	0.679877	1.28004	0.0259315	SAP4_ARATH	Zinc finger A20 and AN1 domain-containing stress-associated protein 4
Litchi_GLEAN_10038353	0.293667	1	-2.05978	0.00371441	-1.31642	0.0661654	RSC5_DICDI	Random slug protein 5
Litchi_GLEAN_10029173	-0.240937	1	-1.13812	0.121186	-1.60986	0.0277158	RL22_SINMW	50S ribosomal protein L22 {ECO:0000255|HAMAP-Rule:MF_01331}
Litchi_GLEAN_10038355	0.246441	1	-0.965	0.339714	-1.8787	0.0482884	E137_ARATH	Glucan endo-1,3-beta-glucosidase 7
Litchi_GLEAN_10051699	0.362234	1	-0.291318	0.79988	-2.34572	0.00187544	OAS1A_RAT	2'-5'-oligoadenylate synthase 1A
Litchi_GLEAN_10001223	-0.573387	1	-2.9279	7.92e-08	-3.02085	5.55e-08	RL38_ARATH	60S ribosomal protein L38
Litchi_GLEAN_10012411	0.100874	1	1.90152	0.000535822	1.29614	0.0336502	MUTS_SYNR3	DNA mismatch repair protein MutS {ECO:0000255|HAMAP-Rule:MF_00096}
Litchi_GLEAN_10019940	-0.318737	1	-5.03069	5.87e-08	-3.53779	1.57e-05	AB8G_ARATH	ABC transporter G family member 8
Litchi_GLEAN_10021771	0.0454172	1	-4.32016	7.95e-13	-4.34924	1.55e-12	GSTFD_ARATH	Glutathione S-transferase F13
Litchi_GLEAN_10047729	-0.376088	1	2.17861	0.00123812	0.891298	0.354488	USP_CUCME	UDP-sugar pyrophosphorylase
Litchi_GLEAN_10020649	0.105594	1	1.48499	0.0439239	0.792843	0.470979	UBP9_ARATH	Ubiquitin carboxyl-terminal hydrolase 9
Litchi_GLEAN_10021252	0.33308	1	1.99573	0.0527656	2.76727	0.00240863	ERG3_ORYSJ	Elicitor-responsive protein 3
Litchi_GLEAN_10061871	-0.00308192	1	-1.85334	0.027607	-2.51058	0.00290422	SUBL_ARATH	Subtilisin-like protease
Litchi_GLEAN_10010678	-0.00312575	1	-2.78257	0.00149795	-2.10005	0.014699	Y2267_ARATH	Probable inactive receptor kinase At2g26730
Litchi_GLEAN_10014858	-0.102779	1	-0.641343	0.460497	-2.02239	0.00573488	WER_ARATH	Transcription factor WER
Litchi_GLEAN_10036784	0.249514	1	-1.91687	0.0346885	-0.949449	0.374973	BRXL4_ARATH	Protein Brevis radix-like 4
Litchi_GLEAN_10015823	0.333953	1	1.08221	0.0597085	1.22887	0.0297524	MYB08_ANTMA	Myb-related protein 308
Litchi_GLEAN_10021717	-0.117295	1	-2.07519	0.00716825	-2.75932	0.00063782	BCS1B_DICDI	Probable mitochondrial chaperone BCS1-B
Litchi_GLEAN_10042387	-0.328248	1	2.1931	0.00408115	1.26278	0.246451	GLTB1_ARATH	Ferredoxin-dependent glutamate synthase 1, chloroplastic/mitochondrial
Litchi_GLEAN_10010492	0.190012	1	-1.11142	0.173551	-1.6773	0.0411593	AGUA_ARATH	Agmatine deiminase
Litchi_GLEAN_10043018	0.266756	1	2.70213	1.41e-07	3.50175	8.3e-12	WRK75_ARATH	Probable WRKY transcription factor 75
Litchi_GLEAN_10004906	0.582901	1	2.10998	0.110135	2.36914	0.0495433	PLDP1_ARATH	Phospholipase D p1
Litchi_GLEAN_10043066	-0.17224	1	0.262045	0.939542	1.88009	0.00453044	RBM25_HUMAN	RNA-binding protein 25
Litchi_GLEAN_10049813	0.111747	1	2.60024	0.00624142	0.510589	0.94884	UPL2_ARATH	E3 ubiquitin-protein ligase UPL2
Litchi_GLEAN_10042808	0.501792	1	-3.17748	0.00145346	-1.02612	0.338854	ASPG2_ARATH	Protein ASPARTIC PROTEASE IN GUARD CELL 2
Litchi_GLEAN_10000231	0.431909	1	-2.83269	0.000185794	-0.691396	0.440265	SVEP1_MOUSE	Sushi, von Willebrand factor type A, EGF and pentraxin domain-containing protein 1
Litchi_GLEAN_10028287	0.256416	1	1.92762	0.000823492	1.78695	0.00238413	ECH2_ARATH	Enoyl-CoA hydratase 2, peroxisomal
Litchi_GLEAN_10057884	-0.554603	1	2.52126	2.3e-06	1.91762	0.000641644	D14_ARATH	Probable strigolactone esterase D14 homolog
Litchi_GLEAN_10063759	-0.193787	1	-1.46491	0.013133	-1.20847	0.0496104	GCSH2_ARATH	Glycine cleavage system H protein 2, mitochondrial
Litchi_GLEAN_10019045	-0.0710788	1	-0.840521	0.402711	-1.89944	0.0482884	PP208_ARATH	Pentatricopeptide repeat-containing protein At3g02490, mitochondrial
Litchi_GLEAN_10007577	0.167476	1	0.459527	0.966273	2.24361	0.014339	ZHD6_ORYSI	Zinc-finger homeodomain protein 6
Litchi_GLEAN_10054974	0.466391	1	-2.58072	0.0194144	-1.6069	0.152406	Y1301_DICDI	UPF0746 protein DDB_G0281301
Litchi_GLEAN_10004373	-0.0607498	1	-0.924722	0.279474	-2.35164	0.00304538	UBC38_ARATH	Putative ubiquitin-conjugating enzyme E2 38
Litchi_GLEAN_10003784	-0.419114	1	-3.32423	0.000612916	-3.87174	0.000313988	C96AF_ARATH	Alkane hydroxylase MAH1 {ECO:0000303|PubMed:17905869}
Litchi_GLEAN_10016475	-0.0749597	1	1.36795	0.303571	2.98131	0.000869908	CRK2_ARATH	Cysteine-rich receptor-like protein kinase 2
Litchi_GLEAN_10017306	-0.342232	1	0.176296	0.952761	1.50659	0.0164395	GCSH_FLAAN	Glycine cleavage system H protein, mitochondrial
Litchi_GLEAN_10021794	-0.408675	1	1.66132	0.03851	2.11813	0.00364546	SPT20_HUMAN	Spermatogenesis-associated protein 20
Litchi_GLEAN_10062556	0.393511	1	-3.26813	0.038182	-1.36282	0.410221	Y3918_ARATH	B3 domain-containing protein At3g19184
Litchi_GLEAN_10020731	0.0777886	1	-4.36099	8.26e-07	-1.75959	0.0168074	B2_DAUCA	B2 protein
Litchi_GLEAN_10019546	-0.582939	1	-3.46575	1.45e-11	-2.67731	1.08e-07	CYBP_RAT	Calcyclin-binding protein
[truncated: 2,867 more rows]

## Sheet: Table 2
Table 2. Differentially expressed genes in parthenocarpic litchi fruit early development (compared to parLF1d).
gene_id	parLF2d_vs_parLF1d		parLF4d_vs_parLFd		parLF6d_vs_parLF1d		pro_id	description
	Log2FC	FDR	Log2FC	FDR	Log2FC	FDR
Litchi_GLEAN_10046275	0.387639	1	3.04819	5.65e-10	1.3987	0.0167862	EXTN3_ARATH	Extensin-3
Litchi_GLEAN_10055014	-0.046469	1	-3.84329	1.63e-14	-1.20252	0.0489281	FL3H_PETHY	Naringenin,2-oxoglutarate 3-dioxygenase
Litchi_GLEAN_10014778	0.993916	1	-1.30863	0.0128524	-1.11259	0.0807735	GASAE_ARATH	Gibberellin-regulated protein 14
Litchi_GLEAN_10059205	0.148702	1	-2.85041	8.65e-09	-1.50475	0.00770153	PDF1_ARATH	Protodermal factor 1
Litchi_GLEAN_10053316	0.0254971	1	-2.50917	2.71e-07	-1.07805	0.0932989	FLS_CITUN	Flavonol synthase/flavanone 3-hydroxylase
Litchi_GLEAN_10024039	-0.226286	1	-4.25617	6.3e-17	-1.24327	0.039128	DFRA_PYRCO	Bifunctional dihydroflavonol 4-reductase/flavanone 4-reductase
Litchi_GLEAN_10061007	0.35085	1	2.22485	1.46e-05	3.3117	1.37e-10	NCED1_PHAVU	9-cis-epoxycarotenoid dioxygenase NCED1, chloroplastic
Litchi_GLEAN_10014497	-0.0537622	1	-3.84878	2.41e-14	-1.3539	0.020008	CHSY_BETPN	Chalcone synthase
Litchi_GLEAN_10052959	0.357755	1	2.04178	3.42e-05	0.977634	0.154894	TET8_ARATH	Tetraspanin-8
Litchi_GLEAN_10024099	2.51205	0.000156646	6.13768	3e-27	6.03655	3.41e-26	TSJT1_TOBAC	Stem-specific protein TSJT1
Litchi_GLEAN_10002581	1.29411	0.371832	4.94373	5.34e-21	1.32984	0.0372108	ASP_THECC	21 kDa seed protein
Litchi_GLEAN_10058183	0.0330813	1	-3.30191	2.44e-11	-1.27653	0.0324976	TCMO_HELTU	Trans-cinnamate 4-monooxygenase
Litchi_GLEAN_10035596	0.604898	1	3.50225	1.7e-12	2.59107	3.15e-07	CATA_AVIMR	Catalase
Litchi_GLEAN_10010606	0.049391	1	-3.28894	8.92e-11	-1.43281	0.0132878	LTL1_ARATH	GDSL esterase/lipase LTL1
Litchi_GLEAN_10023978	-0.431238	1	-2.59365	1.44e-07	-0.236637	0.962313	INO1_SESIN	Inositol-3-phosphate synthase
Litchi_GLEAN_10025986	0.153831	1	-1.998	5.74e-05	-1.32665	0.0239975	XTH9_ARATH	Xyloglucan endotransglucosylase/hydrolase protein 9
Litchi_GLEAN_10050784	1.25204	0.643515	2.09527	0.000124068	0.622586	0.64485	CLPC_STAAW	ATP-dependent Clp protease ATP-binding subunit ClpC
Litchi_GLEAN_10049013	-2.27601	0.000134602	-5.11525	1.35e-20	-8.34163	5.14e-33	ST14_SOLTU	STS14 protein
Litchi_GLEAN_10062165	0.151494	1	1.3717	0.00924023	0.473077	0.713165	RD21A_ARATH	Cysteine proteinase RD21a
Litchi_GLEAN_10021576	-0.4377	1	-1.41378	0.00671706	-1.29765	0.0298748	RS43_ARATH	40S ribosomal protein S4-3
Litchi_GLEAN_10008198	-0.14413	1	-1.93389	0.000568598	-0.139854	1	EFR3A_XENLA	Protein EFR3 homolog A
Litchi_GLEAN_10056928	0.366564	1	1.1816	0.0297508	2.04081	9.19e-05	RAP24_ARATH	Ethylene-responsive transcription factor RAP2-4
Litchi_GLEAN_10003461	-0.455409	1	-1.38079	0.00949606	-1.12739	0.0803733	EF1A_MANES	Elongation factor 1-alpha
Litchi_GLEAN_10027014	-0.447854	1	1.29715	0.0135982	-0.436046	0.751643	LAC14_ARATH	Laccase-14
Litchi_GLEAN_10034256	-0.347923	1	-2.13668	3.49e-05	-1.00162	0.156156	ALLD3_ACTDE	Allergen Act d 3
Litchi_GLEAN_10039644	0.169187	1	-3.24077	2.11e-10	-0.710004	0.417982	CHS1_CAMSI	Chalcone synthase 1
Litchi_GLEAN_10051018	-0.411596	1	-2.55216	1.7e-07	-2.11681	3.39e-05	CALR_PRUAR	Calreticulin
Litchi_GLEAN_10032051	0.0128009	1	-1.9196	0.00234018	0.25085	0.986796	ACC1_ARATH	Acetyl-CoA carboxylase 1
Litchi_GLEAN_10042541	0.0719264	1	2.38933	1.86e-06	1.29702	0.0386937	SPE1_PEA	Arginine decarboxylase
Litchi_GLEAN_10048882	-0.304001	1	-2.1115	3.06e-05	-0.969589	0.167616	U20_HHV6Z	Glycoprotein U20
Litchi_GLEAN_10054661	-0.945367	1	-2.95144	6.19e-07	-1.42656	0.0313681	CER1_ARATH	Protein ECERIFERUM 1
Litchi_GLEAN_10030214	0.204684	1	-1.18505	0.031701	-0.180936	1	METK1_POPTR	S-adenosylmethionine synthase 1
Litchi_GLEAN_10036325	0.331186	1	2.08963	3.82e-05	1.50023	0.0107089	BLH1_ARATH	BEL1-like homeodomain protein 1
Litchi_GLEAN_10008745	0.67211	1	1.30794	0.0187126	0.586139	0.605491	LOX6_ARATH	Lipoxygenase 6, chloroplastic
Litchi_GLEAN_10046611	-0.125444	1	-1.72622	0.000992351	-1.45543	0.0139652	KCS10_ARATH	3-ketoacyl-CoA synthase 10
Litchi_GLEAN_10004559	-0.275967	1	-2.22333	9.12e-06	-1.09411	0.0938176	F3PH_PETHY	Flavonoid 3'-monooxygenase
Litchi_GLEAN_10026085	0.0834804	1	-2.35313	1.96e-06	-1.40693	0.0148997	SYFB_ENCCU	Probable phenylalanine--tRNA ligase beta subunit
Litchi_GLEAN_10005388	-0.232529	1	-1.3732	0.012177	-0.99774	0.163477	PME3_CITSI	Pectinesterase 3
Litchi_GLEAN_10041979	1.78153	0.0280369	5.33769	9.26e-23	5.50142	1.13e-23	NAC72_ARATH	NAC domain-containing protein 72
Litchi_GLEAN_10060493	0.309069	1	-2.34323	1.77e-06	-1.5311	0.00601815	ML423_ARATH	MLP-like protein 423
Litchi_GLEAN_10039723	-0.00827265	1	-2.95955	5.57e-06	-0.605905	0.64485	ERECT_ARATH	LRR receptor-like serine/threonine-protein kinase ERECTA {ECO:0000303|PubMed:8624444}
Litchi_GLEAN_10039876	-0.270575	1	-1.88031	0.000195102	-0.976951	0.160061	ORYA_ORYSJ	Oryzain alpha chain
Litchi_GLEAN_10055568	0.286358	1	1.67431	0.000959091	0.374932	0.837945	PER12_ARATH	Peroxidase 12
Litchi_GLEAN_10018827	0.153682	1	-2.51033	7.52e-07	-0.103842	1	ACLB1_ORYSJ	ATP-citrate synthase beta chain protein 1
Litchi_GLEAN_10025895	-0.495196	1	-1.63068	0.00177234	-1.24545	0.0454147	EF1A_ORYSJ	Elongation factor 1-alpha
Litchi_GLEAN_10025354	-0.181184	1	0.539194	0.458468	-1.43594	0.0138051	OLP1_SOLLC	Osmotin-like protein
Litchi_GLEAN_10060079	0.340182	1	-2.06145	0.000314731	-0.896046	0.273977	PMEU1_SOLLC	Pectinesterase/pectinesterase inhibitor U1
Litchi_GLEAN_10024056	-0.572382	1	-3.03327	1.31e-09	-1.66012	0.00253448	PRP1_ARATH	Proline-rich protein 1
Litchi_GLEAN_10016021	-0.125092	1	-3.08322	1.68e-09	-0.265235	0.938982	GAPN_NICPL	NADP-dependent glyceraldehyde-3-phosphate dehydrogenase
Litchi_GLEAN_10029280	-0.403404	1	-2.72289	1.38e-07	-1.17506	0.0692465	DIM_PEA	Delta(24)-sterol reductase
Litchi_GLEAN_10007006	-0.128151	1	1.30002	0.0140829	-0.904395	0.225405	ADA_BOVIN	Adenosine deaminase
Litchi_GLEAN_10026865	0.145842	1	-2.52632	3.54e-07	-0.695528	0.422944	PRF1_SOLLC	36.4 kDa proline-rich protein
Litchi_GLEAN_10046038	-0.820009	1	-1.92915	0.000108092	-0.913623	0.201287	HSP7C_PETHY	Heat shock cognate 70 kDa protein
Litchi_GLEAN_10009610	0.828892	1	3.33683	1.67e-11	2.15956	3.19e-05	HPPD_ARATH	4-hydroxyphenylpyruvate dioxygenase
Litchi_GLEAN_10026659	-0.207744	1	3.54881	2.1e-12	3.71363	4.39e-13	BAM1_ARATH	Beta-amylase 1, chloroplastic
Litchi_GLEAN_10033612	-0.481573	1	-1.22489	0.023075	-1.03614	0.12091	RS3A_CICAR	40S ribosomal protein S3a {ECO:0000255|HAMAP-Rule:MF_03122}
Litchi_GLEAN_10057782	0.458189	1	-1.34792	0.028024	0.4326	0.786594	TBA_PRUDU	Tubulin alpha chain
Litchi_GLEAN_10035730	-0.363128	1	1.11945	0.0433469	1.25253	0.0417794	PIP12_ORYSJ	Probable aquaporin PIP1-2
Litchi_GLEAN_10054331	0.147036	1	-1.21799	0.0261283	-0.212188	0.99015	LAR_DESUN	Leucoanthocyanidin reductase
Litchi_GLEAN_10022919	0.172729	1	1.14331	0.0489213	1.15592	0.0882116	HSP74_ANOAL	Heat shock protein 70 B2
Litchi_GLEAN_10025492	-0.216335	1	-1.8642	0.000273938	-0.608197	0.541948	ATHB6_ARATH	Homeobox-leucine zipper protein ATHB-6
Litchi_GLEAN_10050115	0.332938	1	2.37998	3.22e-06	3.0173	5.06e-09	BAM9_ARATH	Inactive beta-amylase 9
Litchi_GLEAN_10014033	0.0260967	1	-4.70765	2.13e-19	-1.47715	0.00885239	CFI3_ARATH	Probable chalcone--flavonone isomerase 3
Litchi_GLEAN_10039645	0.127223	1	-3.36926	1.61e-10	-0.77289	0.357164	CHS1_CAMSI	Chalcone synthase 1
Litchi_GLEAN_10007842	0.0435204	1	-2.08999	6.49e-05	-0.544241	0.64485	ATOX1_ARATH	Copper transport protein ATX1
Litchi_GLEAN_10041015	-0.0976916	1	-2.41128	4.12e-06	-0.681822	0.468526	TBB1_ORYSJ	Tubulin beta-1 chain
Litchi_GLEAN_10050590	0.322113	1	2.19669	1.03e-05	2.64302	1.85e-07	NAC2_ARATH	NAC domain-containing protein 2
Litchi_GLEAN_10057508	0.225326	1	2.53569	1.1e-06	1.68095	0.00509573	SUS2_PEA	Sucrose synthase 2
Litchi_GLEAN_10008475	-0.0323643	1	-3.27996	7.67e-11	-0.97409	0.160192	DYR_SCHPO	Dihydrofolate reductase
Litchi_GLEAN_10014924	0.147843	1	1.20745	0.0229834	0.375926	0.827881	MT2_MALDO	Metallothionein-like protein type 2
Litchi_GLEAN_10005359	-0.160567	1	-1.28191	0.0196846	-0.915885	0.221677	ALFC3_ARATH	Probable fructose-bisphosphate aldolase 3, chloroplastic
Litchi_GLEAN_10050066	0.381005	1	2.33361	1.81e-05	1.76072	0.00509573	CSC1_ARATH	Calcium permeable stress-gated cation channel 1
Litchi_GLEAN_10022051	-0.47452	1	-1.72002	0.000680995	-0.99338	0.145125	ANXD4_ARATH	Annexin D4
Litchi_GLEAN_10060523	-1.69445	0.0726716	-4.6165	9.25e-11	-3.78056	1.15e-08	XTH33_ARATH	Probable xyloglucan endotransglucosylase/hydrolase protein 33
Litchi_GLEAN_10054002	0.666654	1	2.51509	3.27e-07	0.329982	0.879159	YAI5_SCHPO	Uncharacterized protein C24B11.05
Litchi_GLEAN_10034499	-0.896346	1	-2.4283	1.3e-06	-1.98768	0.000181097	HSP7S_PEA	Stromal 70 kDa heat shock-related protein, chloroplastic
Litchi_GLEAN_10027701	0.15421	1	-3.52274	2.05e-10	-0.809946	0.330765	LAC14_ARATH	Laccase-14
Litchi_GLEAN_10026764	-0.507208	1	4.09523	2.21e-16	2.46087	8.95e-07	LEC_PARPC	Mannose/glucose-specific lectin
Litchi_GLEAN_10010600	0.256133	1	-3.46256	8.88e-12	-1.51115	0.0077432	TLPH_ARATH	Thaumatin-like protein
Litchi_GLEAN_10014880	0.288728	1	-1.82449	0.000524551	-0.830157	0.301517	ALDOL_ORYSJ	Putative aldehyde oxidase-like protein
Litchi_GLEAN_10046686	0.210473	1	1.41106	0.0101442	0.96227	0.20495	DNAJ2_ARATH	Chaperone protein dnaJ 2
Litchi_GLEAN_10041385	-0.354116	1	-1.46101	0.00636406	-0.794924	0.334434	ENO1_HEVBR	Enolase 1
Litchi_GLEAN_10025370	-0.243048	1	-3.1205	6.35e-10	-1.55977	0.00573775	H2A_EUPES	Histone H2A
Litchi_GLEAN_10056473	-1.13556	0.627739	-2.0464	5.45e-05	-1.32629	0.0273056	HSP7O_ARATH	Heat shock 70 kDa protein 14
Litchi_GLEAN_10017224	0.748309	1	3.34408	4.68e-11	2.09262	0.000129823	EIN3_ARATH	Protein ETHYLENE INSENSITIVE 3
Litchi_GLEAN_10058261	-0.214606	1	-2.47905	0.000159396	-0.0463004	1	BGAL3_ARATH	Beta-galactosidase 3
Litchi_GLEAN_10012439	-0.119258	1	1.35903	0.00951977	0.240315	0.960327	UBC4_SOLLC	Ubiquitin-conjugating enzyme E2-17 kDa
Litchi_GLEAN_10064182	-0.0717364	1	-3.013	1.26e-09	-1.1492	0.0677893	CFI_CITSI	Chalcone--flavonone isomerase
Litchi_GLEAN_10059944	-1.00849	0.98532	-3.6875	1.55e-13	-2.84662	1.28e-08	BIP5_TOBAC	Luminal-binding protein 5
Litchi_GLEAN_10050676	0.382568	1	1.13916	0.0462457	0.427689	0.784898	MSK3_MEDSA	Glycogen synthase kinase-3 homolog MsK-3
Litchi_GLEAN_10044264	0.203617	1	1.31616	0.0223084	0.493911	0.72878	PMA3_NICPL	Plasma membrane ATPase 3
Litchi_GLEAN_10063160	-0.52805	1	-1.266	0.026852	-0.508854	0.685899	KPYC_SOYBN	Pyruvate kinase, cytosolic isozyme
Litchi_GLEAN_10004066	0.0902463	1	-1.74149	0.00267807	-0.370808	0.866024	CESA6_ARATH	Cellulose synthase A catalytic subunit 6 [UDP-forming]
Litchi_GLEAN_10060556	-0.0527728	1	3.67586	2.11e-13	1.9766	0.00020474	NRX1_ARATH	Probable nucleoredoxin 1
Litchi_GLEAN_10052940	0.0354499	1	-1.52818	0.00317224	-1.77507	0.000990243	TKPR1_ARATH	Tetraketide alpha-pyrone reductase 1
Litchi_GLEAN_10055091	-0.588545	1	-1.5131	0.00359645	-1.37941	0.0189064	RL7A_ORYSJ	60S ribosomal protein L7a
Litchi_GLEAN_10016247	-0.0165231	1	-1.86358	0.000459311	-0.684109	0.473351	AROF_TOBAC	Phospho-2-dehydro-3-deoxyheptonate aldolase 1, chloroplastic
Litchi_GLEAN_10020858	0.37181	1	2.03387	0.000100274	1.1625	0.0900295	EIN3_ARATH	Protein ETHYLENE INSENSITIVE 3
Litchi_GLEAN_10038176	-0.611456	1	-1.49022	0.00447024	-0.985148	0.155219	ALF_ORYSJ	Fructose-bisphosphate aldolase cytoplasmic isozyme
Litchi_GLEAN_10057306	-0.292462	1	-1.53031	0.00287662	-1.2237	0.045052	APX1_PEA	L-ascorbate peroxidase, cytosolic
Litchi_GLEAN_10011696	-0.296793	1	-2.38241	2.48e-06	-1.0272	0.13196	E1311_ARATH	Glucan endo-1,3-beta-glucosidase 11
Litchi_GLEAN_10007453	-0.550105	1	-1.15961	0.038393	-1.04955	0.124554	RL5_CUCSA	60S ribosomal protein L5
Litchi_GLEAN_10007805	0.0453449	1	1.51791	0.00342945	0.733786	0.396494	UBC10_ARATH	Ubiquitin-conjugating enzyme E2 10
Litchi_GLEAN_10019042	-0.241312	1	1.34769	0.0110634	0.831496	0.290254	DCAM_CATRO	S-adenosylmethionine decarboxylase proenzyme
Litchi_GLEAN_10021002	0.386388	1	1.58734	0.00583139	1.28382	0.0648863	BGAL1_ARATH	Beta-galactosidase 1
Litchi_GLEAN_10024855	-0.0194933	1	-2.13896	2.48e-05	-1.95301	0.000278255	APG2_ARATH	GDSL esterase/lipase APG
Litchi_GLEAN_10015361	-0.868457	1	2.68301	5.91e-08	1.7354	0.0015774	ZAT10_ARATH	Zinc finger protein ZAT10
Litchi_GLEAN_10032047	-0.00323426	1	-1.65102	0.001784	-0.987247	0.164852	DFC_ARATH	Protein DOWNSTREAM OF FLC
Litchi_GLEAN_10020954	0.334857	1	2.78883	2.4e-08	2.07248	0.000102537	Y3081_ARATH	Uncharacterized protein At3g50808
Litchi_GLEAN_10012136	-0.309242	1	-2.30577	8e-06	-1.23208	0.0521068	RLA01_ARATH	60S acidic ribosomal protein P0-1
Litchi_GLEAN_10043186	-0.963534	1	-1.344	0.014849	-2.67292	6.77e-07	DR100_ARATH	DNA-damage-repair/toleration protein DRT100
Litchi_GLEAN_10040050	-0.0637279	1	2.50895	6.46e-07	2.5535	8.58e-07	UBQ10_ARATH	Polyubiquitin 10
Litchi_GLEAN_10048920	-0.475372	1	-1.47617	0.00549112	-1.09354	0.0986435	ADT1_GOSHI	ADP,ATP carrier protein 1, mitochondrial
Litchi_GLEAN_10060078	-0.276133	1	1.74857	0.00212518	1.05498	0.201249	AASS_ARATH	Alpha-aminoadipic semialdehyde synthase
Litchi_GLEAN_10048458	-0.323769	1	-1.85658	0.000712469	-1.10354	0.111007	TBB8_ARATH	Tubulin beta-8 chain
Litchi_GLEAN_10047014	1.54457	0.0928449	3.10599	1.41e-09	2.97652	1.33e-08	TRL11_ARATH	Thioredoxin-like 1-1, chloroplastic
Litchi_GLEAN_10003256	-0.48488	1	-1.85289	0.000209484	-1.7618	0.000982231	CYPH_CATRO	Peptidyl-prolyl cis-trans isomerase
Litchi_GLEAN_10041128	0.516105	1	3.10488	2.18e-09	2.39131	1.22e-05	WRK33_ARATH	Probable WRKY transcription factor 33
Litchi_GLEAN_10054667	-0.500164	1	-1.47403	0.0226175	0.127612	1	AB9C_ARATH	ABC transporter C family member 9
Litchi_GLEAN_10056306	-0.339064	1	-1.53876	0.00396618	-1.0139	0.14956	EF1A_MANES	Elongation factor 1-alpha
Litchi_GLEAN_10038935	-0.348185	1	-1.14624	0.0383519	-1.41053	0.0160528	R13A4_ARATH	60S ribosomal protein L13a-4
Litchi_GLEAN_10003238	-0.116347	1	-2.54254	4.97e-07	-1.03747	0.124773	PDCB3_ARATH	PLASMODESMATA CALLOSE-BINDING PROTEIN 3
Litchi_GLEAN_10010258	-1.6031	0.0315814	-1.63999	0.00137527	-0.785937	0.332135	HSP72_SOLLC	Heat shock cognate 70 kDa protein 2
Litchi_GLEAN_10013659	-1.22653	0.853115	-5.26657	4.42e-10	-4.67853	1.47e-09	21KD_DAUCA	21 kDa protein
Litchi_GLEAN_10034722	-0.560417	1	-1.23034	0.0245734	-1.27128	0.0389673	RL3_ORYSJ	60S ribosomal protein L3
Litchi_GLEAN_10057567	-0.535375	1	-1.27247	0.0169639	-1.12383	0.0791625	RL23A_FRIAG	60S ribosomal protein L23A
Litchi_GLEAN_10013282	-0.489432	1	-1.20983	0.0254779	-1.20965	0.0519338	RS8_MAIZE	40S ribosomal protein S8
Litchi_GLEAN_10033777	-0.148072	1	1.32376	0.0132489	0.373743	0.841497	AHNK2_HUMAN	Protein AHNAK2
Litchi_GLEAN_10050283	1.02732	1	3.06864	5.1e-09	1.41093	0.0377271	gi|568866898|ref|XP_006486783.1|	PREDICTED: neurogenic protein mastermind [Citrus sinensis]
Litchi_GLEAN_10020733	-2.38673	0.000384742	-7.29019	2.5e-17	-9.2176	7.7e-19	B3GT8_ARATH	Probable beta-1,3-galactosyltransferase 8
Litchi_GLEAN_10023834	-0.427819	1	-2.87378	7.41e-09	-2.09789	5.29e-05	H4_SOYBN	Histone H4
Litchi_GLEAN_10041407	-0.447252	1	-1.6654	0.00108817	-1.24792	0.0408028	RL24_PRUAV	60S ribosomal protein L24
Litchi_GLEAN_10019929	0.914251	1	5.35109	1.75e-22	4.86116	5.9e-19	YAI5_SCHPO	Uncharacterized protein C24B11.05
Litchi_GLEAN_10057674	-0.601741	1	-1.56039	0.00255666	-1.5808	0.00479119	RL6_MESCR	60S ribosomal protein L6
Litchi_GLEAN_10033141	0.404417	1	1.4849	0.0101195	1.03614	0.180421	CP74_LINUS	Allene oxide synthase, chloroplastic
Litchi_GLEAN_10003073	-0.0396849	1	-1.6033	0.00486798	-0.159101	1	TBA_PRUDU	Tubulin alpha chain
Litchi_GLEAN_10001502	-0.684968	1	-1.44166	0.0067545	-1.17734	0.0660183	RSSA_CICAR	40S ribosomal protein SA {ECO:0000255|HAMAP-Rule:MF_03015}
Litchi_GLEAN_10062352	-0.346716	1	-2.01029	0.00023015	-0.892753	0.269874	TBB2_ORYSJ	Tubulin beta-2 chain
Litchi_GLEAN_10060578	0.0273972	1	-2.38571	3.29e-06	-0.0987652	1	ACLA2_ARATH	ATP-citrate synthase alpha chain protein 2
Litchi_GLEAN_10000642	-0.180054	1	-1.28212	0.0155474	-0.751992	0.362998	G3PC2_ARATH	Glyceraldehyde-3-phosphate dehydrogenase GAPC2, cytosolic
Litchi_GLEAN_10060753	0.25012	1	-1.54208	0.0144429	0.968445	0.220158	PYRG_DICDI	CTP synthase
Litchi_GLEAN_10010083	-0.0238731	1	-1.97503	0.00013055	-0.994343	0.160017	GIF1_ARATH	GRF1-interacting factor 1
Litchi_GLEAN_10043492	0.609692	1	4.663	4.64e-19	3.9708	2.19e-14	ERD15_ARATH	Protein EARLY RESPONSIVE TO DEHYDRATION 15
Litchi_GLEAN_10027703	0.214268	1	-3.29976	2.68e-10	-0.898844	0.227713	LAC9_ORYSJ	Putative laccase-9
Litchi_GLEAN_10051622	0.41693	1	2.33893	0.000109771	1.76569	0.0125276	SPL1_ARATH	Squamosa promoter-binding-like protein 1
Litchi_GLEAN_10033838	-0.299504	1	1.71527	0.000737057	1.20868	0.0529258	B2_DAUCA	B2 protein
Litchi_GLEAN_10022332	-0.407565	1	-2.48287	5.68e-07	-1.75579	0.00112837	NLTP_MALDO	Non-specific lipid-transfer protein
Litchi_GLEAN_10060999	-0.631917	1	-2.24791	1.1e-05	-2.47878	2.56e-06	CSPL1_GOSHI	CASP-like protein F16
Litchi_GLEAN_10029844	0.126653	1	1.67223	0.00159504	1.04348	0.14499	IQD14_ARATH	Protein IQ-DOMAIN 14
Litchi_GLEAN_10044579	-0.268693	1	-2.9217	0.000167201	-1.65898	0.0356524	AB13B_ARATH	ABC transporter B family member 13
Litchi_GLEAN_10005501	0.250775	1	1.26287	0.0181112	0.896712	0.2232	RBS_FAGCR	Ribulose bisphosphate carboxylase small chain, chloroplastic
Litchi_GLEAN_10044193	0.0017177	1	-2.20125	5.12e-05	-2.47984	9.28e-06	GDL82_ARATH	GDSL esterase/lipase At5g45670
Litchi_GLEAN_10002146	0.488202	1	1.17073	0.0318143	0.273757	0.925527	AGL8_SOLTU	Agamous-like MADS-box protein AGL8 homolog
Litchi_GLEAN_10059517	0.0593114	1	1.6612	0.00372881	1.04635	0.196224	TM1L2_XENLA	TOM1-like protein 2
Litchi_GLEAN_10065100	0.156143	1	-1.86501	0.000672854	-0.378564	0.845149	IAA27_ARATH	Auxin-responsive protein IAA27
Litchi_GLEAN_10000850	0.718164	1	4.11782	2.44e-16	3.31223	3.59e-11	MIRA_SYNDU	Miraculin
Litchi_GLEAN_10002172	-0.297897	1	-3.80592	4.06e-08	-2.3185	0.000272556	HHT1_ARATH	Omega-hydroxypalmitate O-feruloyl transferase
Litchi_GLEAN_10048432	-0.0989	1	-2.89235	2.67e-07	-0.466271	0.744989	gi|641839047|gb|KDO57982.1|	hypothetical protein CISIN_1g012540mg [Citrus sinensis]
Litchi_GLEAN_10035083	0.346471	1	1.26136	0.0355824	0.531171	0.720339	RPOA_LDVP	Replicase polyprotein 1ab
Litchi_GLEAN_10007150	-0.944971	1	-2.21076	1.09e-05	-1.40099	0.016675	HS90A_RABIT	Heat shock protein HSP 90-alpha
Litchi_GLEAN_10063093	-0.463436	1	-1.30794	0.0249528	-0.951604	0.22229	TCPG_ARATH	T-complex protein 1 subunit gamma {ECO:0000303|PubMed:11599560}
Litchi_GLEAN_10006764	-0.387333	1	4.09037	3.21e-16	2.31188	5.33e-06	LECA_CASCR	Agglutinin
Litchi_GLEAN_10006376	-0.458819	1	-1.85237	0.000809001	-1.38411	0.0298403	NOP56_SCHPO	Nucleolar protein 56
Litchi_GLEAN_10040011	-0.0670735	1	-2.77031	2.81e-05	-0.870854	0.376372	AGT21_ARATH	Alanine--glyoxylate aminotransferase 2 homolog 1, mitochondrial
Litchi_GLEAN_10027123	-0.133611	1	1.20198	0.0402217	0.902694	0.274902	AFB2_ARATH	Protein AUXIN SIGNALING F-BOX 2
Litchi_GLEAN_10056751	-0.626961	1	-1.43024	0.00661924	-1.27263	0.0365627	RL18A_CASSA	60S ribosomal protein L18a
Litchi_GLEAN_10063087	0.858951	1	2.56324	0.00694559	4.87315	5.63e-12	RFS5_ARATH	Probable galactinol--sucrose galactosyltransferase 5
Litchi_GLEAN_10006612	-0.23877	1	-5.07135	2.41e-19	-1.29149	0.0336469	LDOX_MALDO	Leucoanthocyanidin dioxygenase
Litchi_GLEAN_10042895	-0.502352	1	-4.04791	1.27e-14	-2.22063	1.96e-05	H32_TOBAC	Histone H3.2
Litchi_GLEAN_10054379	-0.330739	1	-2.14581	7.96e-05	-1.06833	0.129463	KCS6_ARATH	3-ketoacyl-CoA synthase 6
Litchi_GLEAN_10044546	0.265287	1	1.17911	0.0354441	1.23545	0.0533455	NRX2_ORYSJ	Probable nucleoredoxin 2
Litchi_GLEAN_10048883	-0.278631	1	-2.70067	8.46e-05	-0.708754	0.550871	TOP2_PEA	DNA topoisomerase 2
Litchi_GLEAN_10061385	-0.462116	1	-1.19404	0.0294067	-1.37752	0.020008	RS33_ARATH	40S ribosomal protein S3-3
Litchi_GLEAN_10008269	-0.355039	1	-1.62302	0.00361323	-0.779675	0.375887	LRX4_ARATH	Leucine-rich repeat extensin-like protein 4
Litchi_GLEAN_10055791	-0.0323951	1	-1.99157	0.000899672	-0.785938	0.428459	BAME1_ARATH	Leucine-rich repeat receptor-like serine/threonine-protein kinase BAM1
Litchi_GLEAN_10046079	-0.278961	1	-1.43097	0.00982143	-0.730268	0.417982	ACT_GOSHI	Actin
Litchi_GLEAN_10024419	0.117384	1	1.78195	0.00694559	0.964429	0.407713	DEGP7_ARATH	Protease Do-like 7
Litchi_GLEAN_10022663	-0.101611	1	-1.82308	0.0008368	-0.608933	0.56299	TKTC2_ARATH	Transketolase-2, chloroplastic
Litchi_GLEAN_10033787	0.966615	1	-2.06783	0.0219688	1.34674	0.0858196	GUN6_ARATH	Endoglucanase 6
Litchi_GLEAN_10009730	0.430909	1	3.44442	3.82e-11	1.601	0.0118259	WRK41_ARATH	Probable WRKY transcription factor 41
Litchi_GLEAN_10054488	-0.784809	1	-2.57153	1.88e-07	-1.94307	0.000214054	CALX1_ARATH	Calnexin homolog 1
Litchi_GLEAN_10021229	-0.266635	1	3.84221	9.09e-15	2.20037	1.46e-05	LEC_PARPC	Mannose/glucose-specific lectin
Litchi_GLEAN_10026037	-0.4311	1	-1.25082	0.0206517	-1.34801	0.0234164	RL40_NICSY	Ubiquitin-60S ribosomal protein L40
Litchi_GLEAN_10050287	-1.30285	0.243111	-3.5199	9.43e-12	-2.757	8.25e-08	HSP7M_PHAVU	Heat shock 70 kDa protein, mitochondrial
Litchi_GLEAN_10027202	-0.234582	1	2.14064	5.62e-05	0.686678	0.529674	AL7B4_ARATH	Aldehyde dehydrogenase family 7 member B4
Litchi_GLEAN_10059302	1.8879	0.0177583	5.26443	9.02e-22	4.27618	3.11e-15	NC100_ARATH	NAC domain-containing protein 100
Litchi_GLEAN_10048959	2.25062	0.0201118	4.99392	2.05e-16	2.47389	0.000581337	ATB21_ARATH	Homeobox-leucine zipper protein ATHB-21
Litchi_GLEAN_10039317	0.0998716	1	1.36587	0.0223239	1.27596	0.066156	MFPA_BRANA	Glyoxysomal fatty acid beta-oxidation multifunctional protein MFP-a
Litchi_GLEAN_10045272	-0.837706	1	-2.97531	4.75e-09	-2.19096	2.83e-05	CPNB3_ARATH	Chaperonin 60 subunit beta 3, chloroplastic
Litchi_GLEAN_10031330	0.365796	1	1.91248	0.000188751	0.97783	0.180799	7SB1_SOYBN	Basic 7S globulin
Litchi_GLEAN_10009972	-0.250881	1	-2.6747	1.73e-06	-0.807523	0.361585	SKU5_ARATH	Monocopper oxidase-like protein SKU5
Litchi_GLEAN_10033941	-0.314325	1	-3.8002	2.65e-10	-2.55625	7.54e-06	C86A2_ARATH	Cytochrome P450 86A2
Litchi_GLEAN_10044595	-1.06492	0.809588	-4.20147	2.52e-16	-2.99615	2.47e-09	ENPL_CATRO	Endoplasmin homolog
Litchi_GLEAN_10003315	-0.704891	1	1.97081	8.45e-05	1.00294	0.150329	CAF1I_ARATH	Probable CCR4-associated factor 1 homolog 9
Litchi_GLEAN_10028104	0.447088	1	2.91828	2.94e-08	2.12684	0.000209774	gi|568858906|ref|XP_006482984.1|	PREDICTED: uncharacterized protein LOC102622080 [Citrus sinensis]
Litchi_GLEAN_10050258	0.833646	1	3.82596	1.04e-09	3.35236	5.29e-07	IKU2_ARATH	Receptor-like protein kinase HAIKU2
Litchi_GLEAN_10059597	0.0659631	1	2.34602	2.37e-06	1.78754	0.00103372	NAC2_ARATH	NAC domain-containing protein 2
Litchi_GLEAN_10032621	0.0182553	1	-2.65795	3.31e-07	-1.34093	0.0290951	PALY_POPTR	Phenylalanine ammonia-lyase
Litchi_GLEAN_10047551	-0.538306	1	-4.0904	9.93e-14	-0.955644	0.184077	EXPA1_ARATH	Expansin-A1
Litchi_GLEAN_10019103	-0.354132	1	-1.42614	0.00721272	-1.18799	0.0607877	RS6_ASPOF	40S ribosomal protein S6
Litchi_GLEAN_10022702	-0.144237	1	1.43639	0.0107181	0.891484	0.295595	NINJA_TOBAC	Ninja-family protein mc410
Litchi_GLEAN_10006715	-0.458566	1	-1.59998	0.00213216	-1.17173	0.0662693	RL132_BRANA	60S ribosomal protein L13-2
Litchi_GLEAN_10057047	-0.550035	1	-1.90222	0.00049496	-0.630667	0.541948	KPYC_SOYBN	Pyruvate kinase, cytosolic isozyme
Litchi_GLEAN_10016995	0.0570053	1	-1.35284	0.0205462	-0.421613	0.806274	COBRA_ARATH	Protein COBRA
Litchi_GLEAN_10045570	0.628228	1	3.06911	7.72e-09	1.77003	0.00435068	FAO2_LOTJA	Long-chain-alcohol oxidase FAO2
Litchi_GLEAN_10005577	0.651943	1	1.85187	0.00774026	1.6886	0.0400298	LOX31_SOLTU	Linoleate 13S-lipoxygenase 3-1, chloroplastic
Litchi_GLEAN_10034213	-0.16144	1	1.65287	0.00507421	2.05983	0.000453499	EBF1_ARATH	EIN3-binding F-box protein 1
Litchi_GLEAN_10007180	0.792106	1	1.17988	0.0378103	1.23774	0.0565174	HAT5_ARATH	Homeobox-leucine zipper protein HAT5
Litchi_GLEAN_10022421	0.546775	1	-1.99319	0.000525103	0.943673	0.211652	7OMT_PAPSO	(R,S)-reticuline 7-O-methyltransferase
Litchi_GLEAN_10016254	-0.0685884	1	1.32604	0.0143363	-0.0178483	1	1433_PEA	14-3-3-like protein
Litchi_GLEAN_10017217	-0.386022	1	-1.94354	0.0243932	-0.388018	0.934912	GYRA_NICBE	DNA gyrase subunit A, chloroplastic/mitochondrial
Litchi_GLEAN_10035435	0.529809	1	1.83294	0.000385299	1.14536	0.0839459	R3HD1_HUMAN	R3H domain-containing protein 1
Litchi_GLEAN_10046673	-0.416537	1	-1.91745	0.000807741	-0.631226	0.565054	SPL8_ARATH	Squamosa promoter-binding-like protein 8
Litchi_GLEAN_10010462	-0.236219	1	-1.11771	0.0477207	-1.16051	0.075542	NRP2_ARATH	NAP1-related protein 2
Litchi_GLEAN_10004120	-0.686184	1	-1.78086	0.000704872	-1.49164	0.0118477	GBLP_MEDSA	Guanine nucleotide-binding protein subunit beta-like protein
Litchi_GLEAN_10002245	0.51771	1	2.77213	2.51e-07	2.2346	0.000109917	PDCD4_CHICK	Programmed cell death protein 4
Litchi_GLEAN_10053050	1.07627	1	2.93941	5.56e-08	3.05794	3.34e-08	EXOL2_ARATH	Protein EXORDIUM-like 2
Litchi_GLEAN_10026222	-0.0660678	1	2.51426	1.86e-06	2.82765	1.48e-07	UBQ4_ARATH	Polyubiquitin 4
Litchi_GLEAN_10051019	0.201266	1	1.49654	0.00586224	0.908336	0.255546	AVP_VIGRR	Pyrophosphate-energized vacuolar membrane proton pump
Litchi_GLEAN_10019839	0.26611	1	1.29903	0.0239381	1.37052	0.0327571	AGD11_ARATH	Probable ADP-ribosylation factor GTPase-activating protein AGD11
Litchi_GLEAN_10003703	0.0599037	1	-3.47564	1.18e-11	-1.29043	0.0334018	VINSY_RAUSE	Vinorine synthase
Litchi_GLEAN_10013650	-0.0329822	1	1.20989	0.0480118	1.08246	0.164852	UBAP2_HUMAN	Ubiquitin-associated protein 2
Litchi_GLEAN_10057819	0.10128	1	-1.48707	0.0267361	-0.125009	1	CSLCC_ARATH	Probable xyloglucan glycosyltransferase 12
Litchi_GLEAN_10007629	0.241447	1	1.56178	0.0114169	1.37682	0.0575769	SEC_ARATH	Probable UDP-N-acetylglucosamine--peptide N-acetylglucosaminyltransferase SEC
Litchi_GLEAN_10049142	0.131711	1	-3.50572	1.82e-10	-0.687969	0.46165	BAN_ARATH	Anthocyanidin reductase
Litchi_GLEAN_10056636	0.777697	1	2.45884	1.08e-06	0.977782	0.189424	CBSX3_ARATH	CBS domain-containing protein CBSX3, mitochondrial
Litchi_GLEAN_10062469	-0.195501	1	-1.74446	0.00120903	-0.0202815	1	VRN1_ARATH	B3 domain-containing transcription factor VRN1
Litchi_GLEAN_10052545	-0.434883	1	-1.36036	0.0106833	-1.30525	0.0307823	RL211_ARATH	60S ribosomal protein L21-1
Litchi_GLEAN_10057294	0.224528	1	-1.27997	0.0417033	-0.586797	0.642893	ICR3_ARATH	Interactor of constitutive active ROPs 3
Litchi_GLEAN_10061393	0.606042	1	1.79712	0.000921053	0.878524	0.316964	TOLB_ROSDO	Protein TolB {ECO:0000255|HAMAP-Rule:MF_00671}
Litchi_GLEAN_10023191	-0.142169	1	-1.1727	0.0351504	-0.898782	0.229722	TSJT1_TOBAC	Stem-specific protein TSJT1
Litchi_GLEAN_10049918	-0.623416	1	-1.78423	0.00371835	-0.784934	0.422991	POT2_ARATH	Potassium transporter 2
Litchi_GLEAN_10021946	-0.263557	1	-2.07379	0.000153126	-0.971783	0.195295	HMG13_ARATH	High mobility group B protein 13
Litchi_GLEAN_10065071	0.124546	1	-1.69657	0.0126568	-0.479277	0.776478	FH2_ARATH	Formin-like protein 2
Litchi_GLEAN_10054608	-0.353411	1	-1.07427	0.0557111	-1.44672	0.0127298	NDK1_ARATH	Nucleoside diphosphate kinase 1
Litchi_GLEAN_10016027	0.471228	1	1.94196	0.000146055	0.575389	0.614085	CIPK6_ARATH	CBL-interacting serine/threonine-protein kinase 6
Litchi_GLEAN_10029441	-0.0137047	1	2.87001	9.66e-09	2.07257	0.000110849	EF105_ARATH	Ethylene-responsive transcription factor ERF105
Litchi_GLEAN_10029291	-0.3701	1	-3.72036	2.66e-12	-1.86402	0.000617455	H2AX_CICAR	Histone H2AX
Litchi_GLEAN_10053057	-0.540465	1	-1.35285	0.0121269	-1.00257	0.153018	RS6_ASPOF	40S ribosomal protein S6
Litchi_GLEAN_10056384	-0.347959	1	-1.21662	0.0255804	-1.3359	0.0262017	RL23_ARATH	60S ribosomal protein L23
Litchi_GLEAN_10036359	-0.117811	1	-1.18959	0.0308415	-1.1079	0.0928429	BAS1B_ARATH	2-Cys peroxiredoxin BAS1-like, chloroplastic
Litchi_GLEAN_10034459	0.175199	1	-2.63691	0.000116031	-0.625762	0.663852	RIR1_ARATH	Ribonucleoside-diphosphate reductase large subunit {ECO:0000303|PubMed:10542051}
Litchi_GLEAN_10013915	-0.105752	1	2.9996	7.63e-06	2.14622	0.0080329	AB22G_ARATH	ABC transporter G family member 22
Litchi_GLEAN_10026970	0.238912	1	-2.72926	3.72e-07	-1.13111	0.092799	DCR_ARATH	BAHD acyltransferase DCR
Litchi_GLEAN_10062437	0.730249	1	-1.62862	0.00383805	-0.0496527	1	ZG20_XENLA	Gastrula zinc finger protein xFG20-1
Litchi_GLEAN_10040741	-0.324303	1	-1.29472	0.0189211	-0.864686	0.268141	PGKY_TOBAC	Phosphoglycerate kinase, cytosolic
Litchi_GLEAN_10054240	0.720615	1	1.58309	0.0075683	0.253303	0.990366	GIGAN_ARATH	Protein GIGANTEA
Litchi_GLEAN_10050008	-0.291265	1	1.31826	0.0231988	0.302224	0.939013	AVP_VIGRR	Pyrophosphate-energized vacuolar membrane proton pump
Litchi_GLEAN_10003942	-0.579336	1	-0.658462	0.347667	-1.42504	0.0188173	BABL_ARATH	Basic blue protein
Litchi_GLEAN_10039662	-0.39165	1	-2.28382	0.00049291	-0.368925	0.896314	PLY15_ARATH	Probable pectate lyase 15
Litchi_GLEAN_10043032	0.2401	1	2.07955	0.00234993	2.2807	0.00089588	AHK3_ARATH	Histidine kinase 3
Litchi_GLEAN_10050537	0.395118	1	-1.21665	0.0464954	-0.638624	0.566659	C77A3_SOYBN	Cytochrome P450 77A3
Litchi_GLEAN_10035921	-0.250444	1	-1.28628	0.0262381	-0.443989	0.774286	PFPB_RICCO	Pyrophosphate--fructose 6-phosphate 1-phosphotransferase subunit beta {ECO:0000255|HAMAP-Rule:MF_03185}
Litchi_GLEAN_10025035	-0.598058	1	-1.90493	0.000267054	-1.31635	0.0336377	MDHM1_ARATH	Malate dehydrogenase 1, mitochondrial
Litchi_GLEAN_10060047	-0.0251073	1	1.47408	0.00918376	0.977973	0.22229	CID7_ARATH	Polyadenylate-binding protein-interacting protein 7
Litchi_GLEAN_10023200	-0.240667	1	-2.61189	3.84e-07	-1.02206	0.139516	H2AV1_ARATH	Histone H2A variant 1
Litchi_GLEAN_10010700	0.513165	1	2.79833	2.65e-08	1.76276	0.00180187	D14_ARATH	Probable strigolactone esterase D14 homolog
Litchi_GLEAN_10048582	0.369036	1	-1.34008	0.0296919	0.138198	1	C74B2_ARATH	Linolenate hydroperoxide lyase, chloroplastic {ECO:0000305|PubMed:9701595}
Litchi_GLEAN_10060610	-0.52411	1	-1.249	0.0210708	-1.37133	0.0207322	R27A3_ARATH	60S ribosomal protein L27a-3
Litchi_GLEAN_10006282	-0.526975	1	-1.36924	0.0158314	-1.45188	0.0190382	UMP1_ARATH	Uncharacterized protein At3g15000, mitochondrial
Litchi_GLEAN_10028966	0.237633	1	1.48989	0.00506002	-0.167054	1	CATB_MACFA	Cathepsin B
Litchi_GLEAN_10039348	-0.305795	1	-1.11814	0.0452956	-1.41396	0.0166909	RL192_ARATH	60S ribosomal protein L19-2
Litchi_GLEAN_10023198	0.566473	1	-2.18277	0.00369814	-0.316442	0.975232	LNG1_ARATH	Protein LONGIFOLIA 1
Litchi_GLEAN_10054482	-0.0396078	1	1.37149	0.0112935	0.621585	0.541948	CCNB_SPISO	G2/mitotic-specific cyclin-B
Litchi_GLEAN_10032997	1.32447	0.387709	5.16812	6.2e-22	4.04707	1.35e-14	TSJT1_TOBAC	Stem-specific protein TSJT1
Litchi_GLEAN_10005763	-0.0973544	1	-2.3444	7.05e-06	-0.953724	0.192845	PXMP2_BOVIN	Peroxisomal membrane protein 2
Litchi_GLEAN_10046663	0.303344	1	1.31043	0.302542	2.27967	0.0220052	CNOT1_MOUSE	CCR4-NOT transcription complex subunit 1
Litchi_GLEAN_10062810	-0.0982523	1	1.77288	0.00058085	0.494506	0.708081	WRK40_ARATH	Probable WRKY transcription factor 40
Litchi_GLEAN_10053354	0.472294	1	3.71178	3.35e-12	2.10271	0.000374656	AAP6_ARATH	Amino acid permease 6
Litchi_GLEAN_10002227	-0.00534442	1	-1.99606	0.000316049	-0.179085	1	FOSB_BACLD	Metallothiol transferase FosB {ECO:0000255|HAMAP-Rule:MF_01512}
Litchi_GLEAN_10049713	-0.0137042	1	-2.69781	8.82e-07	-0.724023	0.440466	NEP2_NEPGR	Aspartic proteinase nepenthesin-2
Litchi_GLEAN_10005962	0.166707	1	2.42478	7.98e-06	1.38395	0.0472825	LOX15_SOLTU	Probable linoleate 9S-lipoxygenase 5
Litchi_GLEAN_10023818	-0.370795	1	-1.6256	0.0015868	-1.10687	0.0865917	H2B_GOSHI	Histone H2B
Litchi_GLEAN_10060189	-0.0832791	1	-3.00232	5.72e-08	-1.83412	0.00149794	C77A3_SOYBN	Cytochrome P450 77A3
Litchi_GLEAN_10046093	-0.545865	1	-3.67814	1.71e-09	-1.1084	0.123512	AS1_ARATH	Transcription factor AS1
Litchi_GLEAN_10025695	0.276804	1	-2.20296	0.00057808	-0.366084	0.906829	LAC9_ORYSJ	Putative laccase-9
Litchi_GLEAN_10024209	-0.335267	1	-3.91219	2.71e-13	-1.57234	0.00599479	H1_WHEAT	Histone H1
Litchi_GLEAN_10042441	0.16455	1	1.31487	0.0217128	0.949921	0.230626	SC61A_DICDI	Protein transport protein Sec61 subunit alpha
Litchi_GLEAN_10028163	0.147152	1	-1.59643	0.0042617	-1.02426	0.16248	COFE_METM7	Coenzyme F420:L-glutamate ligase {ECO:0000255|HAMAP-Rule:MF_01258}
Litchi_GLEAN_10062384	2.87821	7.05e-06	4.70553	8.12e-18	1.88326	0.0029937	ERBB3_RAT	Receptor tyrosine-protein kinase erbB-3
Litchi_GLEAN_10048990	-0.197322	1	-1.84919	0.00208466	-0.897252	0.308126	GATL2_ARATH	Probable galacturonosyltransferase-like 2
Litchi_GLEAN_10027902	-0.31497	1	-2.48269	6.14e-06	-0.828561	0.327865	Y2837_ARATH	WEB family protein At2g38370
Litchi_GLEAN_10036690	-0.196137	1	-3.09729	3.75e-07	-0.714743	0.486331	SUBL_ARATH	Subtilisin-like protease
Litchi_GLEAN_10056947	0.0311232	1	1.40447	0.0267682	0.324801	0.968523	SUT13_ARATH	Sulfate transporter 1.3
Litchi_GLEAN_10048991	-0.678249	1	1.98515	0.000731609	0.473773	0.837945	YPQ1_YEAST	Probable vacuolar amino acid transporter YPQ1
Litchi_GLEAN_10039937	0.0918387	1	2.04073	0.000365157	0.902916	0.38816	LYK5_ARATH	Protein LYK5
Litchi_GLEAN_10002949	-0.44158	1	-1.18225	0.0438048	-1.34249	0.0366545	RBG3_ARATH	Glycine-rich RNA-binding protein 3, mitochondrial
Litchi_GLEAN_10043367	-0.500214	1	-2.5768	5.9e-07	-1.48848	0.0111523	RUBA_PEA	RuBisCO large subunit-binding protein subunit alpha, chloroplastic
Litchi_GLEAN_10018288	0.617793	1	2.26623	0.0169639	1.04509	0.721274	Y5343_ARATH	Probable LRR receptor-like serine/threonine-protein kinase At1g53430
Litchi_GLEAN_10010785	-0.513647	1	-1.35148	0.0202409	-1.24868	0.0651312	NUCL1_ORYSJ	Nucleolin 1
Litchi_GLEAN_10045652	-0.115135	1	1.28933	0.0168244	0.295405	0.913037	UB12L_ARATH	Probable NEDD8-conjugating enzyme Ubc12-like
Litchi_GLEAN_10031334	0.0853244	1	-1.25609	0.0417603	-1.36764	0.0445085	ATOX1_ARATH	Copper transport protein ATX1
Litchi_GLEAN_10056571	-0.511757	1	5.00736	6.98e-22	4.14908	4.41e-16	LEC_PARPC	Mannose/glucose-specific lectin
Litchi_GLEAN_10049288	0.00436618	1	-2.74014	1.18e-06	-1.76536	0.00352263	GDL29_ARATH	GDSL esterase/lipase At1g71691
Litchi_GLEAN_10033536	-0.0239247	1	-1.27566	0.0385396	-0.629118	0.57367	UVR8_ARATH	Ultraviolet-B receptor UVR8
Litchi_GLEAN_10053270	0.375334	1	1.96388	0.000401643	1.92162	0.0011826	HMGB2_CHICK	High mobility group protein B2
Litchi_GLEAN_10026606	-0.66084	1	-1.56382	0.00494243	-1.31011	0.0420803	RL182_ARATH	60S ribosomal protein L18-2
Litchi_GLEAN_10031322	0.240185	1	1.48114	0.00531962	1.24919	0.0466705	TSJT1_TOBAC	Stem-specific protein TSJT1
Litchi_GLEAN_10005423	0.173173	1	1.83095	0.00193563	1.5069	0.0285085	ACOX1_ARATH	Peroxisomal acyl-coenzyme A oxidase 1
Litchi_GLEAN_10028286	-0.223915	1	-1.56927	0.00925341	-0.761426	0.429977	TCPB_ARATH	T-complex protein 1 subunit beta {ECO:0000303|PubMed:11599560}
Litchi_GLEAN_10062161	-0.321111	1	-3.4497	3.04e-07	-0.903891	0.306262	Y5720_ARATH	Probable inactive receptor kinase At5g67200
Litchi_GLEAN_10007321	-0.281818	1	-1.22466	0.0251007	-0.559081	0.60895	G3PC2_ORYSJ	Glyceraldehyde-3-phosphate dehydrogenase 2, cytosolic
Litchi_GLEAN_10047831	-0.112989	1	-2.15238	0.000331442	-0.451138	0.792351	PGLR_VITVI	Probable polygalacturonase
Litchi_GLEAN_10022664	0.00356558	1	-2.17339	9.06e-05	-0.628267	0.549876	AROA_ARATH	3-phosphoshikimate 1-carboxyvinyltransferase, chloroplastic
Litchi_GLEAN_10032640	-0.672531	1	-2.64517	1.17e-05	0.976293	0.201287	PIP22_ARATH	Aquaporin PIP2-2
Litchi_GLEAN_10036573	0.386791	1	1.78147	0.00993571	1.88517	0.0113306	TPR4_ARATH	Topless-related protein 4
Litchi_GLEAN_10055025	-0.722294	1	-1.70535	0.00111488	-1.50895	0.00961756	RL8_SOLLC	60S ribosomal protein L8
Litchi_GLEAN_10050347	-0.382645	1	-1.85378	0.000288454	-2.38308	4.88e-06	H1_PEA	Histone H1
Litchi_GLEAN_10047463	-0.527458	1	-2.08822	0.00149624	0.00409744	1	PLY5_ARATH	Probable pectate lyase 5
Litchi_GLEAN_10021925	0.17858	1	2.02464	6.4e-05	0.659357	0.50857	gi|823256310|ref|XP_012460803.1|	PREDICTED: uncharacterized protein LOC105780830 [Gossypium raimondii]
Litchi_GLEAN_10028137	0.124438	1	2.56591	7.36e-07	0.458864	0.776478	CDA1_ARATH	Cytidine deaminase 1
Litchi_GLEAN_10039719	1.39299	0.381674	3.33192	3.73e-10	3.12884	8.27e-09	PKG1_ADE12	Packaging protein 1
Litchi_GLEAN_10051287	-0.0787334	1	-2.93984	1.75e-05	-0.198892	1	GL3_ARATH	Transcription factor GLABRA 3
Litchi_GLEAN_10047335	0.181396	1	-1.8795	0.0293128	-0.000918786	1	SUBL_ARATH	Subtilisin-like protease
Litchi_GLEAN_10037008	0.502113	1	1.84321	0.00384617	1.4301	0.0660217	OML2_ORYSJ	Protein MEI2-like 2
Litchi_GLEAN_10049080	0.0453808	1	-1.82958	0.010101	-0.665725	0.618056	HSL1_ARATH	Receptor-like protein kinase HSL1
Litchi_GLEAN_10029711	1.23877	1	1.68465	0.0664478	2.92394	4.39e-05	INVC_ARATH	Alkaline/neutral invertase C, mitochondrial {ECO:0000305}
Litchi_GLEAN_10013438	0.279276	1	-2.12953	0.000110878	-1.21769	0.0690457	CR26L_ARATH	Protein ECERIFERUM 26-like
Litchi_GLEAN_10044031	-0.563445	1	-1.65619	0.00235943	-1.29796	0.0426469	RL4_PRUAR	60S ribosomal protein L4
Litchi_GLEAN_10024740	0.282931	1	1.45002	0.0226175	0.61602	0.684275	CLPB1_NOSS1	Chaperone protein ClpB 1
Litchi_GLEAN_10055863	0.370835	1	1.17248	0.125338	1.55099	0.0376043	SMG7_ARATH	Protein SMG7
Litchi_GLEAN_10034926	-0.213426	1	-1.32528	0.0208045	-1.13571	0.0986833	SGS3_ARATH	Protein SUPPRESSOR OF GENE SILENCING 3
Litchi_GLEAN_10043040	-0.452855	1	-1.65639	0.0030088	-1.96842	0.000679768	LTPG1_ARATH	Non-specific lipid transfer protein GPI-anchored 1
Litchi_GLEAN_10064402	0.129514	1	1.65441	0.0274736	1.69889	0.0481191	YG42_SCHPO	Uncharacterized ATP-dependent helicase C23E6.02
Litchi_GLEAN_10028445	0.283914	1	1.62303	0.00369814	0.541573	0.686171	LWD1_ARATH	WD repeat-containing protein LWD1
Litchi_GLEAN_10063114	-1.94312	0.00456679	-6.35434	1.23e-19	-8.21752	1.24e-22	MYB05_ANTMA	Myb-related protein 305
Litchi_GLEAN_10024664	0.0125222	1	-1.7235	0.0245734	-0.243459	1	ATK1_ARATH	Kinesin-1
Litchi_GLEAN_10010721	-0.42409	1	1.74953	0.000915312	1.59699	0.00633259	ERF80_ARATH	Ethylene-responsive transcription factor 9
Litchi_GLEAN_10015942	-0.0950509	1	-2.212	0.00226888	-0.581589	0.726722	FPP4_ARATH	Filament-like plant protein 4
Litchi_GLEAN_10019144	-0.248625	1	-2.36138	6.55e-05	-0.719105	0.495824	SUBL_ARATH	Subtilisin-like protease
Litchi_GLEAN_10010547	-0.375549	1	3.79899	3.19e-13	2.70402	5.29e-07	AAT_AQUAE	Aspartate aminotransferase
Litchi_GLEAN_10049628	0.131945	1	1.37593	0.0365739	0.498087	0.814214	PUB5_ARATH	U-box domain-containing protein 5
Litchi_GLEAN_10036354	0.277904	1	-1.66487	0.00879516	-0.497952	0.745368	NEP2_NEPGR	Aspartic proteinase nepenthesin-2
Litchi_GLEAN_10003479	-0.593562	1	-1.75048	0.00283966	-0.515797	0.707387	PMA10_ARATH	ATPase 10, plasma membrane-type
Litchi_GLEAN_10021047	-0.174942	1	-2.34336	0.00305873	-0.366374	0.927775	CMT3_ARATH	DNA (cytosine-5)-methyltransferase CMT3
Litchi_GLEAN_10042805	0.37563	1	3.28384	6.4e-09	2.98288	2.87e-07	R1AB_BCHK5	Replicase polyprotein 1ab
Litchi_GLEAN_10061122	0.588694	1	4.79593	1.23e-19	3.96668	4.04e-14	ARG2_VIGRR	Indole-3-acetic acid-induced protein ARG2
Litchi_GLEAN_10018921	-0.0626559	1	-2.16221	0.000281085	-1.26403	0.0797237	DBX2_HUMAN	Homeobox protein DBX2
Litchi_GLEAN_10005605	-0.603626	1	-1.5068	0.00484686	-1.11941	0.0907695	RS7_AVIMR	40S ribosomal protein S7
Litchi_GLEAN_10023467	0.258005	1	1.37639	0.0393548	0.529075	0.82873	PXM16_ARATH	Zinc-metallopeptidase, peroxisomal
Litchi_GLEAN_10022494	2.40231	0.00129849	4.74422	4.38e-17	2.22361	0.000497158	ATB40_ARATH	Homeobox-leucine zipper protein ATHB-40
Litchi_GLEAN_10038165	0.568202	1	1.93366	0.00455466	1.18835	0.279859	DME_ARATH	Transcriptional activator DEMETER
Litchi_GLEAN_10009905	0.371845	1	-1.5817	0.0102008	-0.605782	0.63932	SCP18_ARATH	Serine carboxypeptidase-like 18
Litchi_GLEAN_10025692	0.311819	1	-4.54331	8.27e-14	-0.920257	0.229722	LAC14_ARATH	Laccase-14
Litchi_GLEAN_10035159	0.126018	1	1.46236	0.0142993	1.16126	0.14216	BGAL9_ARATH	Beta-galactosidase 9
Litchi_GLEAN_10033159	-0.198589	1	1.65555	0.00215929	0.0289005	1	SYY_STRGG	Tyrosine--tRNA ligase {ECO:0000255|HAMAP-Rule:MF_02006}
Litchi_GLEAN_10046333	-0.264334	1	1.23673	0.0376408	0.790575	0.407713	SELD_BURCJ	Selenide, water dikinase {ECO:0000255|HAMAP-Rule:MF_00625}
Litchi_GLEAN_10060462	0.248579	1	1.30242	0.024304	0.406664	0.838894	TRMD_FRAAA	tRNA (guanine-N(1)-)-methyltransferase {ECO:0000255|HAMAP-Rule:MF_00605}
Litchi_GLEAN_10018734	0.108036	1	-1.90841	0.000887699	-0.187146	1	gi|568845562|ref|XP_006476640.1|	PREDICTED: uncharacterized protein LOC102627841 [Citrus sinensis]
Litchi_GLEAN_10050036	0.119176	1	-3.50536	7.04e-07	-0.71373	0.536079	ASOL_BRANA	L-ascorbate oxidase homolog
Litchi_GLEAN_10027013	-0.361275	1	1.1626	0.0363074	-0.317964	0.906829	LAC21_ORYSJ	Laccase-21
Litchi_GLEAN_10012394	0.0725291	1	-1.78615	0.00235814	-0.747873	0.45027	RAGP2_ARATH	RAN GTPase-activating protein 2
Litchi_GLEAN_10055936	0.531226	1	2.17739	0.00542925	2.16724	0.00982595	FAB1C_ARATH	Putative 1-phosphatidylinositol-3-phosphate 5-kinase FAB1C
Litchi_GLEAN_10034276	-0.336842	1	-1.34767	0.0132562	-0.593696	0.570434	SCRK2_SOLLC	Fructokinase-2
Litchi_GLEAN_10059662	0.429846	1	1.52047	0.00585002	0.874574	0.292192	AIG1_ARATH	Protein AIG1
Litchi_GLEAN_10007135	-0.282173	1	-1.89821	0.00053984	-0.243119	0.96515	ADK2_ARATH	Adenosine kinase 2
Litchi_GLEAN_10004624	0.0444265	1	-3.18461	1.63e-08	-0.560563	0.62762	FLA7_ARATH	Fasciclin-like arabinogalactan protein 7
Litchi_GLEAN_10006890	-0.219021	1	-2.56985	1.54e-05	-1.31103	0.0603703	SUBL_ARATH	Subtilisin-like protease
Litchi_GLEAN_10018322	-0.0213757	1	1.50847	0.0145807	1.6912	0.0105621	ERF1Z_ARATH	Eukaryotic peptide chain release factor subunit 1-3
Litchi_GLEAN_10039688	-0.973444	1	-4.98991	1.49e-19	-3.55402	5.73e-12	CH62_CUCMA	Chaperonin CPN60-2, mitochondrial
Litchi_GLEAN_10044156	2.22057	0.00372548	5.07228	2.32e-19	4.47954	1.6e-15	DNAJ8_ARATH	Chaperone protein dnaJ 8, chloroplastic
Litchi_GLEAN_10043271	0.0591866	1	-2.75616	1.04e-06	-1.11963	0.11751	CCD31_ARATH	Cyclin-D3-1
Litchi_GLEAN_10028312	0.14514	1	-2.3913	4.77e-05	-0.671487	0.5316	MAOX_VITVI	NADP-dependent malic enzyme
Litchi_GLEAN_10028734	0.312601	1	-2.05865	0.000338723	-1.17775	0.0978468	CCD32_ARATH	Cyclin-D3-2
Litchi_GLEAN_10052519	-0.598469	1	-1.20532	0.0326143	-1.09609	0.107064	RS5_CICAR	40S ribosomal protein S5
Litchi_GLEAN_10024259	-0.280088	1	-2.42496	0.000134834	-1.3126	0.078068	GRF5_ARATH	Growth-regulating factor 5
Litchi_GLEAN_10038519	0.0643224	1	-2.83285	9.78e-05	-0.866478	0.433238	DDM1_ARATH	ATP-dependent DNA helicase DDM1
Litchi_GLEAN_10028464	0.443293	1	3.35644	5.98e-10	2.17524	0.000331778	POT4_ARATH	Potassium transporter 4
Litchi_GLEAN_10016522	0.750176	1	2.22522	3.28e-05	1.25471	0.0747649	AAE11_ARATH	Butyrate--CoA ligase AAE11, peroxisomal
Litchi_GLEAN_10019614	0.165187	1	-1.33203	0.0197314	-1.29897	0.0466705	UVRC_CLOTE	UvrABC system protein C {ECO:0000255|HAMAP-Rule:MF_00203}
Litchi_GLEAN_10053766	0.339445	1	1.54669	0.0104177	0.884963	0.376372	NAT3_ARATH	Nucleobase-ascorbate transporter 3
Litchi_GLEAN_10030401	0.127046	1	-2.06502	0.0243994	-0.336151	1	AB2B_ARATH	ABC transporter B family member 2
Litchi_GLEAN_10013400	-0.350163	1	-3.34261	1.71e-06	-1.13232	0.177881	Y3804_ARATH	Probably inactive leucine-rich repeat receptor-like protein kinase At3g28040
Litchi_GLEAN_10045839	-0.333674	1	-0.935676	0.119377	-1.38222	0.0234164	Y5848_ARATH	Uncharacterized protein At5g48480
Litchi_GLEAN_10013378	0.128848	1	2.85843	2.05e-08	1.52399	0.0125631	CYSZ_CUCMA	Citrate synthase, glyoxysomal
Litchi_GLEAN_10040308	1.38736	1	3.86273	6.37e-11	3.47106	1.33e-08	TPS6_ARATH	Alpha,alpha-trehalose-phosphate synthase [UDP-forming] 6
Litchi_GLEAN_10039653	0.234445	1	1.97075	0.00018475	0.778067	0.410262	THIK2_ARATH	3-ketoacyl-CoA thiolase 2, peroxisomal
Litchi_GLEAN_10011601	0.378989	1	1.33417	0.026179	0.788012	0.42614	CGEP_ARATH	Probable glutamyl endopeptidase, chloroplastic
Litchi_GLEAN_10044535	-0.509479	1	-2.39289	9.46e-06	-1.27264	0.048303	SMT2_ARATH	24-methylenesterol C-methyltransferase 2
Litchi_GLEAN_10053619	-0.6489	1	-3.15273	4.46e-09	-1.70303	0.00287764	FLA6_ARATH	Fasciclin-like arabinogalactan protein 6
Litchi_GLEAN_10038647	-0.457799	1	-1.45003	0.0181168	-1.39265	0.0508149	PP135_ARATH	Pentatricopeptide repeat-containing protein At1g80270, mitochondrial
Litchi_GLEAN_10048564	-0.308526	1	1.35082	0.0382108	0.027235	1	TRPB2_AQUAE	Tryptophan synthase beta chain 2
Litchi_GLEAN_10060124	0.519342	1	2.18392	0.000302422	2.00177	0.00272538	YODA_ARATH	Mitogen-activated protein kinase kinase kinase YODA
Litchi_GLEAN_10057479	-0.548047	1	-2.14084	0.00616799	0.119629	1	CSLD5_ARATH	Cellulose synthase-like protein D5
Litchi_GLEAN_10028737	0.034589	1	-2.40121	0.000174931	-1.175	0.151293	Y4372_ARATH	Probable LRR receptor-like serine/threonine-protein kinase At4g37250
Litchi_GLEAN_10033532	0.554158	1	2.56399	3.1e-05	1.63806	0.0439269	PAD4_ARATH	Lipase-like PAD4
Litchi_GLEAN_10048329	-0.295104	1	-1.65661	0.00681411	-0.298859	0.929431	DOF21_ARATH	Dof zinc finger protein DOF2.1
Litchi_GLEAN_10053312	0.140079	1	-0.161478	1	2.09345	0.00790647	DI3L2_ARATH	DIS3-like exonuclease 2 {ECO:0000255|HAMAP-Rule:MF_03045}
Litchi_GLEAN_10048605	-0.273726	1	-2.96819	1.09e-05	-0.924221	0.327581	ASOL_BRANA	L-ascorbate oxidase homolog
Litchi_GLEAN_10056747	-0.363806	1	-1.33377	0.0171004	-1.23918	0.0566793	RS142_MAIZE	40S ribosomal protein S14
Litchi_GLEAN_10034847	0.273129	1	1.30101	0.019457	0.132042	1	FD6E2_SOYBN	Omega-6 fatty acid desaturase, endoplasmic reticulum isozyme 2
Litchi_GLEAN_10043664	-0.315349	1	-1.40592	0.0346357	-0.299573	0.939013	TRPX_ARATH	Anthranilate synthase alpha subunit 2, chloroplastic
Litchi_GLEAN_10055666	-0.528813	1	1.27111	0.0187337	0.261437	0.939013	IF5A_MANES	Eukaryotic translation initiation factor 5A
Litchi_GLEAN_10062572	0.503116	1	1.86497	0.0034257	0.70309	0.653706	CYPR4_CYNCA	Protein CYPRO4
Litchi_GLEAN_10061547	-3.22588	5.37e-06	-3.62232	1.26e-08	-4.27594	9.9e-11	SLAP1_CLOTH	Cell surface glycoprotein 1
Litchi_GLEAN_10028352	-0.197221	1	-2.38883	8.85e-05	-0.926456	0.294874	BHLHW_PEA	Basic helix-loop-helix protein A
Litchi_GLEAN_10011105	-0.0579352	1	-1.86781	0.00547276	-0.219533	1	FLA17_ARATH	Fasciclin-like arabinogalactan protein 17
Litchi_GLEAN_10015926	-0.303762	1	1.55427	0.00494243	0.53736	0.68933	FB19_ARATH	F-box protein At1g30200
Litchi_GLEAN_10007369	0.660728	1	3.46418	1.18e-11	2.19593	5.38e-05	ARGC_BRUSU	N-acetyl-gamma-glutamyl-phosphate reductase {ECO:0000255|HAMAP-Rule:MF_01110}
Litchi_GLEAN_10021589	-0.299383	1	-1.37529	0.0468977	-0.863052	0.422019	IMB1_ARATH	Importin subunit beta-1 {ECO:0000305}
Litchi_GLEAN_10041961	-0.0502731	1	-2.84167	8.27e-06	-1.71938	0.00914299	CBSX5_ARATH	CBS domain-containing protein CBSX5
Litchi_GLEAN_10044599	-0.262244	1	2.27368	1.05e-05	2.1609	5.88e-05	DNJ11_ARATH	Chaperone protein dnaJ 11, chloroplastic
Litchi_GLEAN_10014089	-0.235022	1	-2.97908	7e-09	-1.81229	0.00090326	OCS1_MAIZE	Ocs element-binding factor 1
Litchi_GLEAN_10033869	-0.406624	1	-1.26227	0.0397913	-0.552976	0.670833	GPT1_ARATH	Glucose-6-phosphate/phosphate translocator 1, chloroplastic
Litchi_GLEAN_10027713	-0.395406	1	1.21976	0.0331757	-0.68957	0.536079	LAC14_ARATH	Laccase-14
Litchi_GLEAN_10004866	1.23142	1	2.85472	2.47e-06	1.15116	0.249961	RFS1_ARATH	Probable galactinol--sucrose galactosyltransferase 1
Litchi_GLEAN_10033982	-0.436273	1	2.91231	5.03e-09	2.25256	1.67e-05	4CLLA_ARATH	Oxalate--CoA ligase {ECO:0000305}
Litchi_GLEAN_10013058	-1.56667	0.0402679	-3.43759	1.16e-11	-2.65208	1.94e-07	HSOP3_ARATH	Hsp70-Hsp90 organizing protein 3
Litchi_GLEAN_10004063	-0.722938	1	-1.69255	0.00120903	-1.42034	0.0166909	RL112_ARATH	60S ribosomal protein L11-2
Litchi_GLEAN_10052901	-0.073339	1	1.8991	0.00132847	0.756075	0.541948	ASNA_NEMVE	ATPase ASNA1 homolog {ECO:0000255|HAMAP-Rule:MF_03112}
Litchi_GLEAN_10055768	0.642146	1	2.20873	0.000699243	2.00214	0.00592824	ITIH3_MESAU	Inter-alpha-trypsin inhibitor heavy chain H3
Litchi_GLEAN_10030035	-0.353249	1	1.22145	0.025576	-0.318926	0.908517	Y5161_ARATH	Uncharacterized protein At5g01610
Litchi_GLEAN_10049442	-0.0731676	1	-1.91032	0.00976137	-0.327023	0.947666	MA653_ARATH	65-kDa microtubule-associated protein 3
Litchi_GLEAN_10042367	-0.637769	1	2.36581	3.35e-06	2.03687	0.00017979	ASPG1_ARATH	Protein ASPARTIC PROTEASE IN GUARD CELL 1
Litchi_GLEAN_10013746	0.12842	1	-2.18199	0.00265912	-0.209892	1	FH1_ARATH	Formin-like protein 1
Litchi_GLEAN_10028759	-0.527182	1	-3.19438	3.24e-08	0.349721	0.875335	TIP13_ARATH	Aquaporin TIP1-3
Litchi_GLEAN_10006148	0.32342	1	1.71441	0.00114125	0.747868	0.417982	CMB1_DIACA	MADS-box protein CMB1
Litchi_GLEAN_10014831	-0.305815	1	-1.50275	0.00762483	-0.409206	0.806289	RBS_LARLA	Ribulose bisphosphate carboxylase small chain, chloroplastic
Litchi_GLEAN_10030421	-0.763461	1	-1.36569	0.0114225	-1.2573	0.0451932	RS15_PICMA	40S ribosomal protein S15
Litchi_GLEAN_10051783	-0.118048	1	-3.47691	8.3e-06	-0.858504	0.433238	PLY13_ARATH	Probable pectate lyase 13
Litchi_GLEAN_10008840	0.279848	1	-1.84391	0.0200707	-0.126	1	ACBP4_ARATH	Acyl-CoA-binding domain-containing protein 4
Litchi_GLEAN_10028175	0.673848	1	-1.4755	0.00895549	-0.427683	0.776478	SAMH1_MOUSE	Deoxynucleoside triphosphate triphosphohydrolase SAMHD1
Litchi_GLEAN_10041936	-0.00897662	1	1.21674	0.0509668	1.49635	0.0216512	FACR3_ARATH	Fatty acyl-CoA reductase 3
Litchi_GLEAN_10023296	-0.37443	1	-1.9462	0.000484613	-1.63841	0.00675375	HSP7R_ARATH	Heat shock 70 kDa protein 17
Litchi_GLEAN_10027066	-0.490162	1	-1.8839	0.00143657	-0.478701	0.756203	IST1L_DICDI	IST1-like protein
Litchi_GLEAN_10042987	-0.306368	1	-2.71756	5.86e-07	-0.577021	0.601472	OLE96_ARATH	Pollen-specific protein-like At4g18596
Litchi_GLEAN_10052191	-0.583327	1	-1.30677	0.0193313	-1.06699	0.12214	RL10_VITRI	60S ribosomal protein L10
Litchi_GLEAN_10038291	0.3103	1	2.49949	4.88e-05	2.65537	2.48e-05	AAPC_CENCI	Putative glucose-6-phosphate 1-epimerase
Litchi_GLEAN_10013619	-0.139472	1	0.150286	0.978995	1.40706	0.0282705	ACT13_SOLTU	Actin-101
Litchi_GLEAN_10048539	-0.0517934	1	-3.0471	2.67e-07	-1.73869	0.00537405	AS1_ARATH	Transcription factor AS1
Litchi_GLEAN_10016801	0.675386	1	1.14936	0.0567365	1.83543	0.00130345	gi|567903106|ref|XP_006444041.1|	hypothetical protein CICLE_v10022155mg [Citrus clementina]
Litchi_GLEAN_10056592	0.252981	1	2.2108	5.78e-05	2.14597	0.000206338	WRK40_ARATH	Probable WRKY transcription factor 40
Litchi_GLEAN_10063420	0.262682	1	1.07302	0.0871645	1.7132	0.00437401	ERF60_ARATH	Ethylene-responsive transcription factor ERF060
Litchi_GLEAN_10021227	-0.494828	1	4.1054	4.37e-16	2.8995	9.97e-09	LECA_CASCR	Agglutinin
Litchi_GLEAN_10033785	0.551294	1	0.967158	0.144496	2.18357	9.32e-05	ERF61_ARATH	Ethylene-responsive transcription factor ERF061
Litchi_GLEAN_10015762	0.781758	1	2.56161	1.86e-06	1.40984	0.0400893	MAOX_VITVI	NADP-dependent malic enzyme
Litchi_GLEAN_10060307	-0.0174596	1	-0.659669	0.35622	-1.98713	0.000484909	C96AF_ARATH	Alkane hydroxylase MAH1 {ECO:0000303|PubMed:17905869}
Litchi_GLEAN_10003023	-0.108066	1	-1.30419	0.0187207	-1.42356	0.0187928	PDI23_ORYSJ	Protein disulfide isomerase-like 2-3
Litchi_GLEAN_10001276	-1.09812	1	1.4679	0.00836693	-1.00975	0.240262	MIRA_SYNDU	Miraculin
Litchi_GLEAN_10008503	0.0982043	1	-2.02235	0.000156181	0.208464	0.993597	AGP18_ARATH	Lysine-rich arabinogalactan protein 18
Litchi_GLEAN_10030209	0.408774	1	2.91454	7.65e-07	2.44823	0.000112896	TOLB_DINSH	Protein TolB {ECO:0000255|HAMAP-Rule:MF_00671}
Litchi_GLEAN_10053392	-0.391656	1	-2.99165	9e-06	-1.05691	0.22279	ANT_ARATH	AP2-like ethylene-responsive transcription factor ANT
Litchi_GLEAN_10024774	0.513016	1	2.54746	1.79e-06	-0.103648	1	SUBL_ARATH	Subtilisin-like protease
Litchi_GLEAN_10042678	-0.0682249	1	1.42272	0.0114225	0.33135	0.909978	Y5957_ARATH	Uncharacterized protein At5g39570
Litchi_GLEAN_10044556	-2.47375	0.000619353	-2.80586	4.09e-06	-3.83911	9.32e-09	EXP11_ARATH	Expansin-A11
Litchi_GLEAN_10039316	0.0917704	1	-1.27962	0.0437198	-0.356931	0.884066	GPDA_ANAD2	Glycerol-3-phosphate dehydrogenase [NAD(P)+] {ECO:0000255|HAMAP-Rule:MF_00394}
Litchi_GLEAN_10057905	-1.13336	1	-2.00225	0.0328255	-0.386469	0.939013	PMA4_NICPL	Plasma membrane ATPase 4
Litchi_GLEAN_10035332	-0.544107	1	-1.46107	0.00622974	-1.51216	0.00944564	YD52_SCHPO	Uncharacterized protein C6C3.02c
Litchi_GLEAN_10053764	0.695305	1	2.7924	0.000116922	2.04162	0.0254611	DRL29_ARATH	Probable disease resistance protein At4g33300
Litchi_GLEAN_10041924	-0.525376	1	-1.45711	0.00585128	-1.58008	0.00540814	RLA2_PARAR	60S acidic ribosomal protein P2
Litchi_GLEAN_10024663	0.665914	1	1.12857	0.0424258	0.537733	0.64485	PSBQ2_ARATH	Oxygen-evolving enhancer protein 3-2, chloroplastic
Litchi_GLEAN_10051827	0.0876991	1	3.98913	1.69e-14	2.71971	3.54e-07	YLS9_ARATH	Protein YLS9
Litchi_GLEAN_10029052	-0.295779	1	-0.595457	0.414232	-1.30441	0.0387682	MDA1_ARATH	Mediator-associated protein 1
Litchi_GLEAN_10023383	0.125609	1	1.48582	0.0250944	1.3866	0.068179	FRAY2_DICDI	Serine/threonine-protein kinase fray2 {ECO:0000250|UniProtKB:O61125, ECO:0000312|EMBL:EAL69242.1}
Litchi_GLEAN_10030509	0.628532	1	2.11306	3.77e-05	1.12209	0.101822	THF1_SOLTU	Protein THYLAKOID FORMATION1, chloroplastic
Litchi_GLEAN_10009788	-1.0654	1	-2.89535	4.61e-05	0.46704	0.776478	GH31_ARATH	Probable indole-3-acetic acid-amido synthetase GH3.1
Litchi_GLEAN_10030911	0.0721883	1	-2.66972	8.97e-06	-0.922667	0.270986	MYC4_ARATH	Transcription factor MYC4
Litchi_GLEAN_10056932	-0.0554476	1	-2.48638	0.000375258	-0.909144	0.357596	BXL7_ARATH	Probable beta-D-xylosidase 7
Litchi_GLEAN_10016554	-0.323257	1	-3.0285	1.09e-06	-1.73469	0.00797886	EFTM_ARATH	Elongation factor Tu, mitochondrial
Litchi_GLEAN_10049092	0.276284	1	1.69188	0.00351152	0.905047	0.331342	VOZ1_ARATH	Transcription factor VOZ1
Litchi_GLEAN_10062240	0.436172	1	2.10047	0.00105892	1.49659	0.0708489	SCL14_ARATH	Scarecrow-like protein 14
Litchi_GLEAN_10018336	-0.194206	1	-1.89038	0.0117705	-0.917171	0.418094	MCM2_ORYSI	DNA replication licensing factor MCM2
Litchi_GLEAN_10019333	-0.349709	1	-2.29419	8.78e-06	-2.13064	7.24e-05	H2AXB_ARATH	Probable histone H2AXb
Litchi_GLEAN_10053656	0.545735	1	2.72439	9.89e-08	1.34302	0.0394553	P2C58_ARATH	Probable protein phosphatase 2C 58
Litchi_GLEAN_10033949	-0.363494	1	-2.23727	0.000454679	-1.46076	0.0466705	GUAA_CARHZ	GMP synthase [glutamine-hydrolyzing] {ECO:0000255|HAMAP-Rule:MF_00344}
Litchi_GLEAN_10007383	0.303124	1	-4.58536	2.41e-11	-0.813367	0.366956	LAR_DESUN	Leucoanthocyanidin reductase
Litchi_GLEAN_10057543	-0.560767	1	-1.31117	0.0166523	-1.31494	0.0327571	R15A1_ARATH	40S ribosomal protein S15a-1
Litchi_GLEAN_10007470	0.29229	1	1.396	0.0274349	0.105095	1	P2C04_ARATH	Probable protein phosphatase 2C 4
Litchi_GLEAN_10023219	-0.464746	1	-2.4523	1.94e-05	-1.87932	0.00188774	AUX28_SOYBN	Auxin-induced protein AUX28
Litchi_GLEAN_10003277	0.659432	1	2.48657	0.000340104	2.11055	0.0080329	CDKG2_ORYSJ	Cyclin-dependent kinase G-2
Litchi_GLEAN_10030079	-0.789672	1	-1.63332	0.0020588	-1.52077	0.00961756	RL9_PEA	60S ribosomal protein L9
Litchi_GLEAN_10048931	0.103036	1	2.10993	3.08e-05	1.68709	0.00268801	SAP5_ARATH	Zinc finger A20 and AN1 domain-containing stress-associated protein 5
Litchi_GLEAN_10024616	0.649559	1	4.7962	6.3e-20	3.76038	3.73e-13	CYT1B_ARATH	Cysteine-rich and transmembrane domain-containing protein B
Litchi_GLEAN_10012110	0.161325	1	-3.17602	5.96e-09	-1.16813	0.0808571	GASA4_ARATH	Gibberellin-regulated protein 4
Litchi_GLEAN_10014072	0.447116	1	1.30516	0.0301211	0.83241	0.3817	gi|567885915|ref|XP_006435516.1|	hypothetical protein CICLE_v10000432mg [Citrus clementina]
Litchi_GLEAN_10007543	0.198967	1	1.69588	0.00554871	1.13547	0.180739	NAC86_ARATH	NAC domain-containing protein 86 {ECO:0000312|EMBL:AED92405.1}
Litchi_GLEAN_10021068	0.288839	1	-2.05186	0.0148246	-0.231298	1	ALE2_ARATH	Receptor-like serine/threonine-protein kinase ALE2
Litchi_GLEAN_10064613	-0.324921	1	-1.71291	0.00405317	-1.13145	0.135133	TO401_ARATH	Mitochondrial import receptor subunit TOM40-1
Litchi_GLEAN_10025763	0.604893	1	2.38893	1.3e-06	1.2387	0.046515	PER35_ARATH	Peroxidase 35
Litchi_GLEAN_10050019	0.0417697	1	2.73315	3.16e-07	1.9974	0.000659606	WRK42_ARATH	Probable WRKY transcription factor 42
Litchi_GLEAN_10046069	0.12441	1	1.34484	0.0308296	1.3309	0.0598376	SYI_BACCQ	Isoleucine--tRNA ligase {ECO:0000255|HAMAP-Rule:MF_02002}
Litchi_GLEAN_10016710	0.427206	1	-1.54935	0.00408804	-0.833148	0.301517	TRXH2_TOBAC	Thioredoxin H-type 2
Litchi_GLEAN_10060467	-0.385826	1	1.31712	0.0201247	0.385618	0.845149	MEP1_SOYBN	Metalloendoproteinase 1
Litchi_GLEAN_10029295	-0.143746	1	2.31115	1.58e-05	1.39362	0.0377873	GID1B_ARATH	Gibberellin receptor GID1B
Litchi_GLEAN_10020874	0.209204	1	-2.88196	1.18e-05	-0.775842	0.439541	ASO_TOBAC	L-ascorbate oxidase
Litchi_GLEAN_10023829	-0.396452	1	-2.55693	7.77e-07	-1.79668	0.00122438	H2B1_MEDTR	Probable histone H2B.1
Litchi_GLEAN_10037982	-0.0997041	1	-2.04298	0.00208461	-0.747904	0.522752	TBA_PRUDU	Tubulin alpha chain
Litchi_GLEAN_10057045	-0.36113	1	-4.11763	3.93e-09	-0.590256	0.62871	Y1680_ARATH	Probable leucine-rich repeat receptor-like protein kinase At1g68400
Litchi_GLEAN_10043358	-0.0136998	1	2.64399	2.38e-07	1.86601	0.000940967	YLS9_ARATH	Protein YLS9
Litchi_GLEAN_10015964	-1.82523	0.00949935	0.828309	0.176473	0.27457	0.928415	SNAK2_SOLTU	Snakin-2
Litchi_GLEAN_10051504	0.242317	1	1.43622	0.016927	0.620684	0.659953	MRH1_ARATH	Probable LRR receptor-like serine/threonine-protein kinase MRH1
Litchi_GLEAN_10020871	-0.362456	1	-1.12305	0.0435469	-1.29516	0.0336377	RL30_LUPLU	60S ribosomal protein L30
Litchi_GLEAN_10019729	-0.664221	1	-1.81811	0.000456341	-1.79248	0.00116502	RL12_PRUAR	60S ribosomal protein L12
Litchi_GLEAN_10039424	-1.7407	0.821336	-4.92434	8.19e-05	-4.75875	9.84e-05	C93B1_GLYEC	Licodione synthase
Litchi_GLEAN_10053304	-0.232775	1	-2.71995	2.11e-06	-1.16184	0.101978	LYM1_ARATH	LysM domain-containing GPI-anchored protein 1
Litchi_GLEAN_10062462	1.3226	1	5.9763	1.6e-17	4.88046	5.44e-11	C82C4_ARATH	Cytochrome P450 82C4
Litchi_GLEAN_10024379	0.390688	1	3.16348	6.56e-09	2.55789	8.03e-06	AMY3_ARATH	Alpha-amylase 3, chloroplastic
Litchi_GLEAN_10057398	0.672005	1	3.15964	1.55e-09	2.03111	0.000422785	WRK23_ARATH	Probable WRKY transcription factor 23
Litchi_GLEAN_10024615	-0.627659	1	-1.17562	0.0346565	-1.41096	0.0187473	RL27_PEA	60S ribosomal protein L27
Litchi_GLEAN_10045097	0.0304439	1	1.82478	0.000673343	0.277083	0.948494	ERD15_ARATH	Protein EARLY RESPONSIVE TO DEHYDRATION 15
Litchi_GLEAN_10018422	-0.370551	1	-1.89747	0.000584309	-1.70087	0.00477343	PHB2_ARATH	Prohibitin-2, mitochondrial
Litchi_GLEAN_10057927	-0.265275	1	-2.5258	0.00157669	-0.921421	0.442961	CLPB1_ARATH	Chaperone protein ClpB1
Litchi_GLEAN_10007077	0.539497	1	4.97132	1.81e-19	3.74476	8.76e-12	KING1_ARATH	SNF1-related protein kinase regulatory subunit gamma-1
Litchi_GLEAN_10041708	0.0110072	1	2.29079	1.87e-05	0.973978	0.249393	4CLL7_ARATH	4-coumarate--CoA ligase-like 7
Litchi_GLEAN_10031213	-0.102925	1	-2.67929	0.000115231	-0.688903	0.562328	C3H53_ORYSJ	Zinc finger CCCH domain-containing protein 53
Litchi_GLEAN_10048387	0.102387	1	-2.03636	0.00832615	-0.0200693	1	K125_TOBAC	125 kDa kinesin-related protein
Litchi_GLEAN_10057371	-0.449536	1	-1.42569	0.00934768	-1.26768	0.0477061	RL23A_FRIAG	60S ribosomal protein L23A
Litchi_GLEAN_10012813	-0.312674	1	-1.30031	0.0473819	-0.422105	0.845149	CISY_CITMA	Citrate synthase, mitochondrial
Litchi_GLEAN_10011852	0.15773	1	-2.15975	0.00436199	-0.288853	0.99015	RGAP2_ARATH	Rho GTPase-activating protein 2
Litchi_GLEAN_10064821	-1.70125	0.0186607	-2.29918	7.05e-06	-3.5523	2.82e-11	CHIT3_VITVI	Acidic endochitinase
Litchi_GLEAN_10009936	0.270819	1	-1.95776	0.00235204	-0.512087	0.747041	SCP18_ARATH	Serine carboxypeptidase-like 18
Litchi_GLEAN_10028285	-0.316652	1	-3.3708	3.89e-08	-0.615345	0.592148	ASOL_BRANA	L-ascorbate oxidase homolog
Litchi_GLEAN_10004231	-0.458886	1	-1.27423	0.018408	-1.42588	0.0147881	RS242_ARATH	40S ribosomal protein S24-2
Litchi_GLEAN_10061240	-0.420459	1	-1.26284	0.0182078	-1.26246	0.0383126	RS30_ARATH	40S ribosomal protein S30
Litchi_GLEAN_10015515	-0.756783	1	-2.21191	0.0100272	0.143872	1	IMK2_ARATH	Probably inactive leucine-rich repeat receptor-like protein kinase IMK2
Litchi_GLEAN_10055067	-0.745966	1	-2.42666	1.87e-05	-2.14213	0.000270173	DEFA_ANTMA	Floral homeotic protein DEFICIENS
Litchi_GLEAN_10032714	0.476387	1	2.10424	0.000119609	1.17823	0.117736	CIPK9_ARATH	CBL-interacting serine/threonine-protein kinase 9
Litchi_GLEAN_10014923	-0.279157	1	3.11892	1.6e-10	2.35712	2.91e-06	MT1_CICAR	Metallothionein-like protein 1
Litchi_GLEAN_10036726	0.222704	1	-2.45579	0.00100381	0.0820799	1	E131_ARATH	Glucan endo-1,3-beta-glucosidase 1
Litchi_GLEAN_10062606	-0.0136902	1	-2.12322	0.00788014	-0.508273	0.845149	FPP7_ARATH	Filament-like plant protein 7
Litchi_GLEAN_10062402	0.263541	1	1.52389	0.0152822	0.8786	0.409769	BGH3B_BACO1	Beta-glucosidase BoGH3B
Litchi_GLEAN_10023189	-0.195145	1	1.17486	0.0395706	-0.03761	1	PERR_RAUSE	Perakine reductase
Litchi_GLEAN_10055985	0.482265	1	2.67107	3.22e-07	1.10952	0.135133	MET13_DANRE	Methyltransferase-like protein 13
Litchi_GLEAN_10031565	-0.602139	1	-1.264	0.0196945	-1.31698	0.0303046	RL141_ARATH	60S ribosomal protein L14-1
Litchi_GLEAN_10017633	0.0656111	1	-2.46675	0.000543318	-1.06373	0.278835	CYPR4_CYNCA	Protein CYPRO4
Litchi_GLEAN_10033573	-0.192296	1	-2.21883	0.00168832	-0.762914	0.52603	ASPG1_ARATH	Protein ASPARTIC PROTEASE IN GUARD CELL 1
Litchi_GLEAN_10060511	-0.0462118	1	-2.24075	0.000407068	-0.814345	0.431516	NHLC2_BOVIN	NHL repeat-containing protein 2
Litchi_GLEAN_10033916	-0.329977	1	-2.90753	2.33e-05	-1.0872	0.208807	B3GLT_MOUSE	Beta-1,3-glucosyltransferase
Litchi_GLEAN_10029907	-0.727678	1	-1.68811	0.0013004	-1.74683	0.00170053	BOB1_ARATH	Protein BOBBER 1
Litchi_GLEAN_10001943	-0.17968	1	-1.79637	0.0489213	0.303742	0.970019	KN12B_ARATH	Kinesin-like protein KIN12B
Litchi_GLEAN_10018333	-0.397703	1	1.4545	0.00718115	0.370418	0.854658	SIL1_YARLI	Nucleotide exchange factor SIL1
Litchi_GLEAN_10042972	0.864055	1	1.81833	0.00627059	0.148893	1	COL14_ARATH	Zinc finger protein CONSTANS-LIKE 14
Litchi_GLEAN_10056940	-0.0821271	1	-1.57538	0.00247829	-1.11711	0.0839739	PHLB_PHLPR	Pollen allergen Phl p 11
Litchi_GLEAN_10013678	-0.528658	1	-1.3872	0.0116184	-1.34167	0.0304439	RL182_ARATH	60S ribosomal protein L18-2
Litchi_GLEAN_10011369	-0.206227	1	-2.72339	2.28e-06	-1.23918	0.069466	NEP1_NEPGR	Aspartic proteinase nepenthesin-1
Litchi_GLEAN_10022315	-0.691103	1	-1.64479	0.0274964	-0.769498	0.562328	TMK1_ARATH	Probable receptor protein kinase TMK1
Litchi_GLEAN_10042023	0.0393465	1	-1.95739	0.000236123	-1.48431	0.013899	CADH9_ARATH	Probable cinnamyl alcohol dehydrogenase 9
Litchi_GLEAN_10048497	0.542224	1	-3.09761	3.71e-08	-0.824757	0.334434	GPAT6_ARATH	Glycerol-3-phosphate 2-O-acyltransferase 6
Litchi_GLEAN_10032181	1.24104	1	0.294475	0.960135	2.56476	0.000404596	TRPB_CAMAC	Tryptophan synthase beta chain 2, chloroplastic
Litchi_GLEAN_10061090	-0.141527	1	-0.754107	0.269026	-1.53298	0.012688	Y8359_ORYSJ	Uncharacterized protein Os08g0359500
Litchi_GLEAN_10021671	0.0659917	1	1.77813	0.00558152	1.08937	0.243866	AMPD_ARATH	AMP deaminase
Litchi_GLEAN_10051829	-0.0456847	1	-2.33961	0.00183137	-0.455093	0.853113	Y1710_ARATH	Uncharacterized protein At1g65710 {ECO:0000305}
Litchi_GLEAN_10052126	-0.131913	1	1.86851	0.0112123	2.13674	0.00405465	FAB1D_ARATH	Putative 1-phosphatidylinositol-3-phosphate 5-kinase FAB1D
Litchi_GLEAN_10058195	0.0516921	1	1.93106	0.00233417	0.531625	0.845149	AAP3_ARATH	Amino acid permease 3
Litchi_GLEAN_10028247	-0.0473795	1	1.95922	0.000226091	1.4795	0.0162211	CATA1_GOSHI	Catalase isozyme 1
Litchi_GLEAN_10031044	0.30074	1	2.45942	3.13e-05	2.3245	0.00025407	FXL14_MOUSE	F-box/LRR-repeat protein 14
Litchi_GLEAN_10009556	0.131977	1	2.52508	7.55e-05	1.76134	0.0297825	PPA26_ARATH	Bifunctional purple acid phosphatase 26
Litchi_GLEAN_10030882	0.920315	1	1.84806	0.00157669	1.54035	0.0226945	YLS9_ARATH	Protein YLS9
Litchi_GLEAN_10026258	-0.292284	1	-4.39745	4.24e-11	-1.62016	0.0104717	H2A5_ARATH	Probable histone H2A.5
Litchi_GLEAN_10029023	0.0513515	1	2.57225	8.43e-07	1.81767	0.00201169	STC_RICCO	Sugar carrier protein C
Litchi_GLEAN_10023131	0.586169	1	1.71448	0.00417632	1.05988	0.212021	BCAL2_ARATH	Branched-chain-amino-acid aminotransferase-like protein 2
Litchi_GLEAN_10063174	0.977321	1	3.63643	5.94e-12	-0.317892	0.975232	AGAL_COFAR	Alpha-galactosidase
Litchi_GLEAN_10059709	-0.689623	1	1.82886	0.0293128	1.7577	0.0754348	ACA8_ARATH	Calcium-transporting ATPase 8, plasma membrane-type
Litchi_GLEAN_10016367	0.449768	1	1.31275	0.0169644	0.109154	1	C7D55_HYOMU	Premnaspirodiene oxygenase
Litchi_GLEAN_10041707	0.120663	1	-2.80177	1.83e-07	-1.00979	0.157192	HIP26_ARATH	Heavy metal-associated isoprenylated plant protein 26
Litchi_GLEAN_10039535	-0.066657	1	-2.6465	4.08e-05	-0.624929	0.617159	TBB1_AVESA	Tubulin beta-1 chain
Litchi_GLEAN_10037284	0.53329	1	3.25924	2.7e-09	2.05166	0.000971838	AI5L5_ARATH	ABSCISIC ACID-INSENSITIVE 5-like protein 5
Litchi_GLEAN_10042347	-0.664602	1	-2.3191	7.41e-06	-1.33528	0.0301938	ENL1_ARATH	Early nodulin-like protein 1
Litchi_GLEAN_10039560	0.0069519	1	1.33965	0.022935	0.53204	0.713165	FTHS_SPIOL	Formate--tetrahydrofolate ligase
Litchi_GLEAN_10036796	0.0254148	1	1.39035	0.0179168	0.577041	0.651861	M2K2_ARATH	Mitogen-activated protein kinase kinase 2
Litchi_GLEAN_10011925	0.260426	1	2.10271	0.00016029	1.23354	0.0988963	RSH3C_ARATH	Probable GTP diphosphokinase RSH3, chloroplastic
Litchi_GLEAN_10044074	0.268129	1	1.92927	0.00160001	1.34	0.103409	Y5262_ARATH	Ankyrin repeat-containing protein At5g02620
Litchi_GLEAN_10026942	-0.365053	1	1.4617	0.00844718	0.249863	0.976472	BCH1_ARATH	Beta-carotene 3-hydroxylase 1, chloroplastic
Litchi_GLEAN_10060425	0.0451455	1	-1.01321	0.127852	-1.67676	0.0100254	CSE_ARATH	Caffeoylshikimate esterase
Litchi_GLEAN_10045857	-0.223977	1	1.23726	0.0341449	-0.379454	0.879159	ALL8_OLEEU	Calcium-binding allergen Ole e 8
Litchi_GLEAN_10008786	0.0104123	1	1.33191	0.0323919	0.410709	0.863685	Y043_METJA	Uncharacterized protein MJ0043
Litchi_GLEAN_10057991	-0.0281789	1	-2.7047	4.08e-06	-1.49924	0.020008	PAL1_PRUAV	Phenylalanine ammonia-lyase 1
Litchi_GLEAN_10050071	0.00657115	1	-2.11371	0.00522137	-0.205706	1	SRF8_ARATH	Protein STRUBBELIG-RECEPTOR FAMILY 8
Litchi_GLEAN_10001757	0.788065	1	2.87354	1.31e-05	1.6323	0.0838884	RBOHD_ARATH	Respiratory burst oxidase homolog protein D
Litchi_GLEAN_10047024	-0.478248	1	-1.83079	0.00141921	-0.45057	0.776478	SY111_ARATH	Syntaxin-related protein KNOLLE
Litchi_GLEAN_10007062	-0.00182159	1	2.20165	9.55e-06	2.05101	9.33e-05	COR47_ARATH	Dehydrin COR47
Litchi_GLEAN_10035331	0.25938	1	-2.8792	9.86e-07	-1.32792	0.0504191	YL126_YEAST	Putative glutamine amidotransferase YLR126C
Litchi_GLEAN_10063972	0.280438	1	-2.15951	0.0489213	-0.0120665	1	ERL1_ARATH	LRR receptor-like serine/threonine-protein kinase ERL1 {ECO:0000303|PubMed:14985254}
Litchi_GLEAN_10035441	-0.353038	1	-2.15435	0.00115979	-0.665524	0.580027	CCNB1_SOYBN	G2/mitotic-specific cyclin S13-6
Litchi_GLEAN_10008477	0.0807338	1	1.64548	0.00218473	0.095969	1	CALM_LILLO	Calmodulin
Litchi_GLEAN_10012392	0.693531	1	1.55916	0.00675305	0.932147	0.281945	MAKR1_ARATH	Probable membrane-associated kinase regulator 1
Litchi_GLEAN_10045796	-0.0649488	1	1.41529	0.0259647	0.379872	0.912388	Y5838_ARATH	Probably inactive leucine-rich repeat receptor-like protein kinase At5g48380
Litchi_GLEAN_10011885	-0.597244	1	-1.15611	0.0421865	-1.16245	0.0767467	RS11_EUPES	40S ribosomal protein S11
Litchi_GLEAN_10044468	-0.470687	1	-1.30366	0.031701	-0.871947	0.308832	BADH2_ARATH	Betaine aldehyde dehydrogenase 2, mitochondrial
Litchi_GLEAN_10053583	0.499822	1	1.23594	0.0386048	0.839893	0.350217	TBL39_ARATH	Protein trichome birefringence-like 39
Litchi_GLEAN_10023842	0.412725	1	1.1469	0.0443535	0.664233	0.506919	UBC7_ARATH	Ubiquitin-conjugating enzyme E2 7
Litchi_GLEAN_10053348	-0.0415635	1	1.61522	0.011661	1.03732	0.295859	IKU2_ARATH	Receptor-like protein kinase HAIKU2
Litchi_GLEAN_10065085	0.0375989	1	1.7706	0.00203162	1.08687	0.178783	AIM1_ARATH	Peroxisomal fatty acid beta-oxidation multifunctional protein AIM1
Litchi_GLEAN_10062508	0.741391	1	1.70456	0.00622974	0.958611	0.368577	SRK2E_ARATH	Serine/threonine-protein kinase SRK2E
Litchi_GLEAN_10014094	-0.27954	1	-1.35837	0.0350954	-0.932388	0.283228	DCDA2_ARATH	Diaminopimelate decarboxylase 2, chloroplastic
Litchi_GLEAN_10014493	-0.383337	1	-1.17685	0.0362119	-1.23196	0.0521068	RS272_ARATH	40S ribosomal protein S27-2
Litchi_GLEAN_10051272	0.259321	1	1.76107	0.00547957	1.2732	0.119327	SIPL4_ARATH	Signal peptide peptidase-like 4
Litchi_GLEAN_10032253	0.0301299	1	-4.42632	6.66e-14	-2.6333	1.22e-06	FLS_CITUN	Flavonol synthase/flavanone 3-hydroxylase
Litchi_GLEAN_10055107	-2.71496	0.000343433	-7.76271	1.03e-11	-7.31104	4.41e-13	UPTG2_SOLTU	Alpha-1,4-glucan-protein synthase [UDP-forming] 2
Litchi_GLEAN_10029237	0.13028	1	-2.42164	0.000582357	-0.338567	0.916875	XERIC_ARATH	Probable E3 ubiquitin-protein ligase XERICO
Litchi_GLEAN_10037052	0.18306	1	-2.35373	4.95e-06	-0.897906	0.230659	CWPX_ARATH	Putative cell wall protein
Litchi_GLEAN_10058156	-0.114737	1	-2.25312	0.00311731	-0.684343	0.647748	Y5830_ARATH	Probable inactive receptor kinase At5g58300
Litchi_GLEAN_10005437	-0.240957	1	-3.03468	8.18e-09	-1.49247	0.0111796	AX22B_VIGRR	Auxin-induced protein 22B
Litchi_GLEAN_10047466	0.292605	1	1.37145	0.0376781	0.403662	0.909978	CPSF6_DROME	Cleavage and polyadenylation specificity factor subunit CG7185
Litchi_GLEAN_10044508	0.0532911	1	-3.09578	5.83e-05	-0.27243	0.993597	ASOL_BRANA	L-ascorbate oxidase homolog
Litchi_GLEAN_10029548	0.685765	1	3.16202	6.87e-08	2.8627	3.19e-06	ETR2_ARATH	Ethylene receptor 2
Litchi_GLEAN_10043584	-0.549795	1	-1.35101	0.0151872	-1.45113	0.0166065	RL74_ARATH	60S ribosomal protein L7-4
Litchi_GLEAN_10011828	-0.162988	1	1.47283	0.0208045	0.734844	0.562328	IST1L_DICDI	IST1-like protein
Litchi_GLEAN_10005765	0.0711892	1	-1.63158	0.0133887	-0.741376	0.525209	P2C52_ARATH	Probable protein phosphatase 2C 52
Litchi_GLEAN_10025449	-0.0811601	1	-1.91215	0.000570883	-1.8574	0.00158395	IFRH_SOLTU	Isoflavone reductase homolog
Litchi_GLEAN_10036913	0.149517	1	-2.7203	0.00225758	-0.876571	0.541948	gi|641838282|gb|KDO57226.1|	hypothetical protein CISIN_1g003892mg [Citrus sinensis]
Litchi_GLEAN_10039312	-0.649813	1	-1.86107	0.000315573	-1.64059	0.00377408	RL222_ARATH	60S ribosomal protein L22-2
Litchi_GLEAN_10057033	0.13515	1	-1.62121	0.0193203	-0.161409	1	CSLA9_ARATH	Glucomannan 4-beta-mannosyltransferase 9
Litchi_GLEAN_10036112	-0.275798	1	-0.94177	0.175965	-1.54512	0.0234164	BRG3_ARATH	Probable BOI-related E3 ubiquitin-protein ligase 3
Litchi_GLEAN_10014475	-1.08868	1	-3.18787	2.88e-06	-2.78622	3.17e-05	XTH5_ARATH	Probable xyloglucan endotransglucosylase/hydrolase protein 5
Litchi_GLEAN_10021109	-0.383174	1	1.74269	0.00616799	0.348017	0.934912	ILL4_ARATH	IAA-amino acid hydrolase ILR1-like 4
Litchi_GLEAN_10025690	0.309481	1	-2.98836	3.9e-05	-0.524414	0.756495	LAC14_ARATH	Laccase-14
Litchi_GLEAN_10047218	0.272465	1	-1.36507	0.0303759	-0.25627	0.968523	Y1491_ARATH	Uncharacterized protein At1g04910
Litchi_GLEAN_10058276	-0.0388148	1	-2.69445	3.68e-06	-0.79575	0.391777	RLP12_ARATH	Receptor-like protein 12
Litchi_GLEAN_10030032	-0.0267863	1	-1.725	0.00507736	-1.33648	0.0616202	DAD2_PETHY	Probable strigolactone esterase DAD2
Litchi_GLEAN_10014045	0.0594216	1	-3.12573	7.92e-07	-1.29527	0.0739847	CFA57_HUMAN	Cilia- and flagella-associated protein 57 {ECO:0000312|HGNC:HGNC:26485}
Litchi_GLEAN_10019105	0.24796	1	-1.51021	0.0114569	-0.876285	0.321728	GCL1_ARATH	LanC-like protein GCL1
Litchi_GLEAN_10011159	-0.105376	1	-2.87752	9.36e-07	-0.261857	0.948548	AROF_ARATH	Phospho-2-dehydro-3-deoxyheptonate aldolase 1, chloroplastic
Litchi_GLEAN_10057432	1.44571	0.100852	2.69185	4.78e-08	1.0687	0.1119	CP122_ARATH	Calvin cycle protein CP12-2, chloroplastic
Litchi_GLEAN_10020664	0.179609	1	2.008	0.000153781	1.18276	0.0858776	STAR7_MOUSE	StAR-related lipid transfer protein 7, mitochondrial
Litchi_GLEAN_10062864	0.806631	1	2.78548	9.63e-08	2.24039	6.08e-05	SYP61_ARATH	Syntaxin-61
Litchi_GLEAN_10038329	0.339884	1	2.54676	4.17e-05	1.39528	0.136226	Y2165_ARATH	Probable LRR receptor-like serine/threonine-protein kinase At2g16250
Litchi_GLEAN_10062293	0.523523	1	2.28136	2.09e-05	1.05788	0.178366	TRNH1_ARATH	Tropinone reductase homolog At1g07440
Litchi_GLEAN_10022816	-0.646326	1	-1.674	0.00159539	-1.50532	0.0107639	RS174_ARATH	40S ribosomal protein S17-4
Litchi_GLEAN_10049613	0.717979	1	-0.901463	0.248176	-2.28257	0.00107903	AUL1_ARATH	Auxilin-like protein 1
Litchi_GLEAN_10035720	0.039834	1	1.55631	0.00284044	0.195435	1	CALM_LILLO	Calmodulin
Litchi_GLEAN_10030010	-0.289178	1	-2.30904	0.0184035	-0.0754195	1	KLH12_HUMAN	Kelch-like protein 12
Litchi_GLEAN_10055068	-0.158043	1	-2.38863	0.00106562	-1.94258	0.00983648	AL3F1_ARATH	Aldehyde dehydrogenase family 3 member F1
Litchi_GLEAN_10009971	-0.608037	1	2.01198	0.00010911	0.480868	0.730616	INVA_VIGRR	Acid beta-fructofuranosidase
Litchi_GLEAN_10012956	-0.151097	1	2.07433	5.26e-05	0.305051	0.920911	EF106_ARATH	Ethylene-responsive transcription factor ERF106
Litchi_GLEAN_10058362	-0.467412	1	-2.21325	0.0019675	-0.334381	0.939013	MS5L2_ARATH	Protein POLLENLESS 3-LIKE 2 {ECO:0000303|Ref.5}
Litchi_GLEAN_10041528	-0.81745	1	1.76023	0.0169639	1.78936	0.0358096	INT1_ARATH	Inositol transporter 1
Litchi_GLEAN_10033175	1.71464	0.0724645	5.64139	5.05e-24	4.4997	2.26e-16	12KD_FRAAN	Auxin-repressed 12.5 kDa protein
Litchi_GLEAN_10048526	0.269008	1	2.51802	5.03e-06	1.73931	0.00790045	ENG2_SCHPO	Putative endo-1,3(4)-beta-glucanase 2
Litchi_GLEAN_10028338	0.742722	1	3.7009	4.8e-10	3.31563	8.24e-08	UVR8_ARATH	Ultraviolet-B receptor UVR8
Litchi_GLEAN_10036135	0.562705	1	3.3418	8.09e-09	1.43599	0.0952739	WRK46_ARATH	Probable WRKY transcription factor 46
Litchi_GLEAN_10054236	0.565005	1	2.16867	4.31e-05	1.3173	0.0501929	TAR4_ARATH	Tryptophan aminotransferase-related protein 4
Litchi_GLEAN_10057910	-0.125733	1	1.62135	0.00295687	0.356973	0.883345	BH035_ARATH	Transcription factor bHLH35
Litchi_GLEAN_10037154	0.725494	1	2.33736	5.55e-06	0.332299	0.908517	HYES_HUMAN	Bifunctional epoxide hydrolase 2
Litchi_GLEAN_10054494	0.530174	1	2.66066	2.81e-05	2.29287	0.00130345	RBOHC_SOLTU	Respiratory burst oxidase homolog protein C
Litchi_GLEAN_10055249	0.10541	1	-1.81524	0.00314811	0.790292	0.383439	TPS1_RICCO	Alpha-copaene synthase
Litchi_GLEAN_10017762	-0.36863	1	-1.50296	0.00926008	-1.31359	0.0496053	HDT1_SOYBN	Histone deacetylase HDT1
Litchi_GLEAN_10015544	-0.240289	1	1.29457	0.0158666	-0.00977018	1	HIP26_ARATH	Heavy metal-associated isoprenylated plant protein 26
Litchi_GLEAN_10030180	-0.459213	1	1.47387	0.0123545	0.741455	0.499115	P2C49_ARATH	Probable protein phosphatase 2C 49
Litchi_GLEAN_10019566	-1.54194	1	2.16625	0.000317137	0.334937	0.970019	MIOX2_ARATH	Inositol oxygenase 2
Litchi_GLEAN_10051005	0.158158	1	2.79823	1.27e-05	3.08092	1.07e-06	INVA_ARATH	Alkaline/neutral invertase A, mitochondrial {ECO:0000305}
Litchi_GLEAN_10048038	-0.207051	1	-2.02321	0.00211042	-0.82238	0.417982	ASPG1_ARATH	Protein ASPARTIC PROTEASE IN GUARD CELL 1
Litchi_GLEAN_10008882	-0.0982985	1	1.54856	0.0137059	0.530829	0.776478	GALM_MOUSE	Aldose 1-epimerase
Litchi_GLEAN_10056905	-0.351144	1	-1.91945	0.00129678	-0.639317	0.561641	ALKB2_ARATH	Alpha-ketoglutarate-dependent dioxygenase alkB homolog 2
Litchi_GLEAN_10023407	-0.384969	1	-0.680599	0.311331	-1.31437	0.0325118	RLA3_MAIZE	60S acidic ribosomal protein P3
Litchi_GLEAN_10046823	0.290747	1	2.00237	0.000549065	1.75347	0.00656436	SRPK_PHYPO	Serine/threonine-protein kinase SRPK {ECO:0000303|PubMed:19657567}
Litchi_GLEAN_10027469	-0.328084	1	-1.17797	0.0422075	-1.31443	0.0410611	RL9_PEA	60S ribosomal protein L9
Litchi_GLEAN_10005244	-0.0520838	1	-1.69038	0.0227592	-0.979539	0.388065	SCR_IPONI	Protein SCARECROW
Litchi_GLEAN_10006378	-0.305097	1	-1.22184	0.0435158	-0.982569	0.201001	ASSY_ARATH	Argininosuccinate synthase, chloroplastic
Litchi_GLEAN_10015949	0.348292	1	-1.8579	0.00962461	-0.104822	1	GUN10_ARATH	Endoglucanase 10
Litchi_GLEAN_10019667	-0.160896	1	-2.94328	0.00188235	-0.875068	0.536079	MCM3_ARATH	DNA replication licensing factor MCM3
Litchi_GLEAN_10059919	-0.73823	1	1.75977	0.00113036	1.54236	0.0110929	GALE2_CYATE	UDP-glucose 4-epimerase GEPI48
Litchi_GLEAN_10063710	0.00593803	1	2.29813	7.65e-06	2.37144	7.38e-06	GH36_ARATH	Indole-3-acetic acid-amido synthetase GH3.6
Litchi_GLEAN_10063755	-0.509808	1	6.35442	4.51e-30	1.46385	0.0209808	LEC_PARPC	Mannose/glucose-specific lectin
Litchi_GLEAN_10019043	0.0317289	1	1.72221	0.00179456	1.35818	0.0386937	EVI5_DROME	Ecotropic viral integration site 5 ortholog
Litchi_GLEAN_10062557	0.0331669	1	1.39803	0.0270848	0.64943	0.63932	ZADH2_MOUSE	Zinc-binding alcohol dehydrogenase domain-containing protein 2
Litchi_GLEAN_10046556	0.0679681	1	-2.58113	1.21e-06	-1.74495	0.0024838	21KD_DAUCA	21 kDa protein
Litchi_GLEAN_10047020	1.96256	0.0691664	7.17807	1.11e-31	5.5222	1.7e-20	NAMA1_TRITD	NAC transcription factor NAM-A1
Litchi_GLEAN_10032430	0.424783	1	3.19443	1.61e-08	2.15657	0.000638062	UVR8_ARATH	Ultraviolet-B receptor UVR8
Litchi_GLEAN_10048341	0.170106	1	3.3268	1.97e-09	2.89951	5.67e-07	MPK3_ARATH	Mitogen-activated protein kinase 3
Litchi_GLEAN_10001511	-0.466461	1	-1.99392	0.0030088	-1.58106	0.0376043	CMT1_MAIZE	DNA (cytosine-5)-methyltransferase 1
Litchi_GLEAN_10056393	0.213478	1	-2.15241	0.0100272	-0.247797	1	FAMT_PSEPU	Probable fatty acid methyltransferase
Litchi_GLEAN_10061854	0.102132	1	-1.25402	0.0448177	-1.14769	0.129344	MSI3_ARATH	WD-40 repeat-containing protein MSI3
Litchi_GLEAN_10036322	-0.318236	1	1.4689	0.0178982	0.764439	0.509221	P4KG3_ARATH	Phosphatidylinositol 4-kinase gamma 3
Litchi_GLEAN_10006146	0.0200949	1	1.28726	0.0260749	0.739288	0.445065	PELA_PEYPI	Pectin lyase
Litchi_GLEAN_10014854	0.306946	1	1.56253	0.0238924	1.09496	0.296642	NPHP3_HUMAN	Nephrocystin-3
Litchi_GLEAN_10043034	0.279091	1	1.40503	0.0071197	1.01521	0.134857	SERP2_MOUSE	Stress-associated endoplasmic reticulum protein 2
Litchi_GLEAN_10022406	0.204457	1	-1.17925	0.0377467	-0.514364	0.679849	CRD1_GOSHI	Magnesium-protoporphyrin IX monomethyl ester [oxidative] cyclase, chloroplastic
Litchi_GLEAN_10028999	0.117356	1	-1.41788	0.0172145	-1.0309	0.181661	ICR1_ARATH	Interactor of constitutive active ROPs 1
Litchi_GLEAN_10019498	-0.11497	1	-1.02163	0.105275	1.27377	0.0421305	TPSGD_VITVI	(-)-germacrene D synthase
Litchi_GLEAN_10019835	0.0338758	1	1.619	0.00475775	1.17648	0.113315	KNAT3_ARATH	Homeobox protein knotted-1-like 3
Litchi_GLEAN_10056534	0.0925131	1	1.46347	0.0205936	0.799449	0.469292	SCL1_ARATH	Scarecrow-like protein 1
Litchi_GLEAN_10062381	-0.227168	1	-2.56633	5.98e-06	-1.63949	0.00796065	PCNA1_DAUCA	Proliferating cell nuclear antigen
Litchi_GLEAN_10039132	0.482631	1	2.07942	0.000248505	2.00225	0.00104236	TPS7_ARATH	Probable alpha,alpha-trehalose-phosphate synthase [UDP-forming] 7
Litchi_GLEAN_10038298	0.216945	1	-2.4955	0.000230057	-0.494558	0.783254	WIP2_ARATH	WPP domain-interacting protein 2
Litchi_GLEAN_10046809	0.288664	1	1.82889	0.00208813	1.26918	0.0966611	MLO8_ARATH	MLO-like protein 8
Litchi_GLEAN_10003467	-0.140723	1	1.20115	0.0403803	0.250905	0.971573	TIC32_PEA	Short-chain dehydrogenase TIC 32, chloroplastic
Litchi_GLEAN_10054901	0.0722058	1	-0.506169	0.550781	1.829	0.000758199	TPSGD_VITVI	(-)-germacrene D synthase
Litchi_GLEAN_10030025	-0.242738	1	-2.32708	0.00682841	-0.278131	1	gi|641861746|gb|KDO80434.1|	hypothetical protein CISIN_1g005209mg [Citrus sinensis]
Litchi_GLEAN_10039840	0.0815292	1	1.24778	0.0464256	0.651744	0.613223	CIP8_ARATH	E3 ubiquitin-protein ligase CIP8
Litchi_GLEAN_10057454	-0.513953	1	-2.05957	4.63e-05	-2.19217	2.8e-05	DNJ19_ARATH	DnaJ protein ERDJ3B
Litchi_GLEAN_10057177	0.461099	1	1.38841	0.0122486	0.419155	0.81505	RK17_TOBAC	50S ribosomal protein L17, chloroplastic
Litchi_GLEAN_10044659	0.298522	1	1.44282	0.0288184	0.541096	0.771377	FRS9_ARATH	Protein FAR1-RELATED SEQUENCE 9
Litchi_GLEAN_10005985	0.0388999	1	-2.8406	3.02e-06	-0.820623	0.38816	GTL2_ARATH	Trihelix transcription factor GTL2
Litchi_GLEAN_10002594	-0.156904	1	-4.98619	1.23e-12	-1.68034	0.00707801	4CL2_SOYBN	4-coumarate--CoA ligase 2
Litchi_GLEAN_10027702	-0.0547121	1	-2.66003	5.74e-05	-0.790091	0.460006	LAC14_ARATH	Laccase-14
Litchi_GLEAN_10023185	-1.00048	1	-3.50153	2.69e-12	-1.69757	0.00167268	ELIP1_ARATH	Early light-induced protein 1, chloroplastic
Litchi_GLEAN_10056805	-0.405998	1	-3.46056	1.49e-05	-1.28005	0.153018	Y1680_ARATH	Probable leucine-rich repeat receptor-like protein kinase At1g68400
Litchi_GLEAN_10007113	-0.520251	1	-2.381	9.65e-06	-1.89043	0.000982231	NLTP2_GOSHI	Non-specific lipid-transfer protein
Litchi_GLEAN_10008349	1.56265	0.0604936	3.6434	5.24e-13	2.49414	1.5e-06	MUTS_HAEI8	DNA mismatch repair protein MutS {ECO:0000255|HAMAP-Rule:MF_00096}
Litchi_GLEAN_10014313	-0.67425	1	-3.00513	2.15e-09	-2.37069	4.25e-06	CH10C_ARATH	20 kDa chaperonin, chloroplastic
Litchi_GLEAN_10029151	-0.137382	1	-1.67984	0.0024468	-0.895702	0.255871	PDCB3_ARATH	PLASMODESMATA CALLOSE-BINDING PROTEIN 3
Litchi_GLEAN_10009065	-0.315959	1	2.18463	1.41e-05	0.714425	0.441426	SERK1_ARATH	Somatic embryogenesis receptor kinase 1
Litchi_GLEAN_10000978	-0.125028	1	-1.91884	0.000744186	-0.504747	0.7094	RIMM_THEP1	Ribosome maturation factor RimM {ECO:0000255|HAMAP-Rule:MF_00014}
Litchi_GLEAN_10042795	-0.404744	1	1.63755	0.00299708	0.31505	0.925527	CSE_ARATH	Caffeoylshikimate esterase
Litchi_GLEAN_10036774	-0.201828	1	-1.15543	0.0426845	-1.19781	0.0669197	POP3_ARATH	Probable protein Pop3
Litchi_GLEAN_10028179	-0.451742	1	-2.23695	6.54e-05	-1.17079	0.09112	SLD2_ARATH	Delta(8)-fatty-acid desaturase 2
Litchi_GLEAN_10042786	-0.461592	1	-1.83495	0.000334721	-1.53894	0.00707801	RL354_ARATH	60S ribosomal protein L35-4
Litchi_GLEAN_10050043	-1.28733	0.490496	-1.43729	0.0161622	-1.84693	0.00336413	APR3_ARATH	5'-adenylylsulfate reductase 3, chloroplastic
Litchi_GLEAN_10048884	0.426521	1	1.49639	0.0219228	-0.743833	0.643736	OBE4_ARATH	Protein OBERON 4
Litchi_GLEAN_10050098	0.280663	1	0.83879	0.369913	1.71648	0.0148997	DXS_CAPAN	Probable 1-deoxy-D-xylulose-5-phosphate synthase, chloroplastic
Litchi_GLEAN_10027879	2.74175	0.00369397	6.60441	1.98e-25	4.7055	4.95e-13	MY108_ARATH	Transcription factor MYB108
Litchi_GLEAN_10006574	-0.158629	1	-1.94017	0.00847283	-0.562473	0.726722	TBA_PRUDU	Tubulin alpha chain
Litchi_GLEAN_10040549	-0.312015	1	-1.50266	0.0293622	-0.830865	0.429977	PUB4_ARATH	U-box domain-containing protein 4
Litchi_GLEAN_10014914	-0.538513	1	-2.42154	0.000131897	-0.92976	0.309945	ACT_GOSHI	Actin
Litchi_GLEAN_10005441	0.659685	1	1.74787	0.00747795	0.706291	0.649954	UNE12_ARATH	Transcription factor UNE12
Litchi_GLEAN_10040153	-0.347515	1	-1.52032	0.005079	-1.1544	0.0838884	RL12_PRUAR	60S ribosomal protein L12
Litchi_GLEAN_10007741	0.14359	1	1.63336	0.00372826	0.402103	0.864013	F126B_PONAB	Protein FAM126B
Litchi_GLEAN_10061803	-0.247371	1	-2.21439	0.00118915	-0.754431	0.529674	ROGF1_ARATH	Rop guanine nucleotide exchange factor 1
Litchi_GLEAN_10012684	-0.0189161	1	-1.99479	0.00489032	-0.23272	1	ICE1_ARATH	Transcription factor ICE1
Litchi_GLEAN_10049438	-0.309565	1	-2.01363	0.0026516	0.207492	1	ENO_ORYSJ	Enolase
Litchi_GLEAN_10021159	-0.287423	1	-2.36038	0.000503355	-1.62605	0.0311846	Y3707_ARATH	Serine/threonine-protein kinase At3g07070
Litchi_GLEAN_10020663	-0.0627745	1	-2.02272	0.00127242	-1.26025	0.100115	ODPA3_ARATH	Pyruvate dehydrogenase E1 component subunit alpha-3, chloroplastic
Litchi_GLEAN_10055670	0.162735	1	-1.81739	0.0239795	-0.0793281	1	ZDHC1_ARATH	Probable protein S-acyltransferase 22
Litchi_GLEAN_10050998	0.100989	1	-1.58094	0.00302788	0.275409	0.925527	PNP_CALS8	Polyribonucleotide nucleotidyltransferase {ECO:0000255|HAMAP-Rule:MF_01595}
Litchi_GLEAN_10002538	-0.0419538	1	-1.30007	0.0404182	-1.16002	0.134603	DJ1B_ARATH	Protein DJ-1 homolog B
Litchi_GLEAN_10005961	-0.16103	1	2.98488	4.21e-08	2.70087	2.27e-06	LOX15_SOLTU	Probable linoleate 9S-lipoxygenase 5
Litchi_GLEAN_10015947	0.0308628	1	1.2812	0.0320605	0.639234	0.600606	IF2_CLOCE	Translation initiation factor IF-2 {ECO:0000255|HAMAP-Rule:MF_00100}
Litchi_GLEAN_10026907	0.132741	1	4.04912	1.63e-14	2.1894	0.000114287	TDT_ARATH	Tonoplast dicarboxylate transporter
Litchi_GLEAN_10045818	0.412509	1	1.16878	0.0357541	0.873596	0.257248	PSAL_ARATH	Photosystem I reaction center subunit XI, chloroplastic
Litchi_GLEAN_10025142	0.180383	1	1.62371	0.00224691	0.417811	0.810671	GREA_DESVV	Transcription elongation factor GreA {ECO:0000255|HAMAP-Rule:MF_00105}
Litchi_GLEAN_10007133	-0.603983	1	-2.48091	0.0113681	-2.12679	0.0499844	PALY_VITVI	Phenylalanine ammonia-lyase
Litchi_GLEAN_10004998	-0.711763	1	-1.73894	0.00233417	-2.09338	0.000374656	MD36B_ARATH	Probable mediator of RNA polymerase II transcription subunit 36b
Litchi_GLEAN_10047540	1.77825	0.0691664	6.11016	1.24e-26	5.45234	4.42e-22	NAC29_ARATH	NAC transcription factor 29
Litchi_GLEAN_10015402	-0.0355068	1	-1.43887	0.0480118	-0.196731	1	ROLL9_ORYSJ	Probable transcription factor RL9
Litchi_GLEAN_10032285	-0.388412	1	-1.97964	0.0457981	0.162994	1	KIFC3_HUMAN	Kinesin-like protein KIFC3
Litchi_GLEAN_10012028	-0.0324376	1	-3.42901	0.000405849	-0.962779	0.489298	MCM4_ARATH	DNA replication licensing factor MCM4
Litchi_GLEAN_10058803	0.52696	1	1.85519	0.00926215	1.56612	0.0765642	OML2_ORYSJ	Protein MEI2-like 2
Litchi_GLEAN_10040477	0.033269	1	2.99273	1.36e-08	2.46377	8.99e-06	ACCO_ACTDE	1-aminocyclopropane-1-carboxylate oxidase
Litchi_GLEAN_10006228	-0.147076	1	1.58249	0.00537746	0.773288	0.442327	MMSA_ARATH	Methylmalonate-semialdehyde dehydrogenase [acylating], mitochondrial
Litchi_GLEAN_10015206	0.152447	1	-1.94509	0.00595921	-0.775842	0.526715	CSLC5_ARATH	Probable xyloglucan glycosyltransferase 5
Litchi_GLEAN_10053116	0.224415	1	-2.15229	0.000551014	-0.297074	0.939013	YLS9_ARATH	Protein YLS9
Litchi_GLEAN_10027048	0.0373262	1	1.61866	0.0187578	1.36789	0.114263	PLDD1_ARATH	Phospholipase D delta
Litchi_GLEAN_10013845	0.141885	1	1.35886	0.0219629	0.556222	0.686171	MTBC_RICCO	Probable bifunctional methylthioribulose-1-phosphate dehydratase/enolase-phosphatase E1 {ECO:0000255|HAMAP-Rule:MF_03118}
Litchi_GLEAN_10038356	-0.637139	1	-1.77246	0.00420784	-0.386519	0.855569	E137_ARATH	Glucan endo-1,3-beta-glucosidase 7
Litchi_GLEAN_10020765	-0.0394686	1	-2.60782	0.000157584	-1.61891	0.0328323	OTC_ARATH	Ornithine carbamoyltransferase, chloroplastic
Litchi_GLEAN_10046479	-0.661908	1	-1.13034	0.0458318	-1.0875	0.108487	RS13_SOYBN	40S ribosomal protein S13
Litchi_GLEAN_10007192	-0.154952	1	-2.83627	0.00336747	-0.437061	0.914436	FEI1_ARATH	LRR receptor-like serine/threonine-protein kinase FEI 1
Litchi_GLEAN_10038673	-0.297735	1	-2.08213	0.000915312	-0.855181	0.375015	TRM1_ARCFU	tRNA (guanine(26)-N(2))-dimethyltransferase {ECO:0000255|HAMAP-Rule:MF_00290}
Litchi_GLEAN_10055828	-0.387026	1	-2.30017	0.00222951	-2.23155	0.00509573	GRF1_ARATH	Growth-regulating factor 1
Litchi_GLEAN_10025379	-0.0470218	1	2.5395	5.98e-06	1.71518	0.0101627	HACL_ARATH	2-hydroxyacyl-CoA lyase
Litchi_GLEAN_10004842	-0.0814191	1	3.67221	9.46e-13	3.04078	6.38e-09	ZAT10_ARATH	Zinc finger protein ZAT10
Litchi_GLEAN_10036782	0.0604349	1	1.17644	0.038277	0.551449	0.645377	VPS2A_ARATH	Vacuolar protein sorting-associated protein 2 homolog 1
Litchi_GLEAN_10064508	0.0345742	1	2.04833	0.00183987	1.23021	0.227687	NSL1_ARATH	MACPF domain-containing protein NSL1
Litchi_GLEAN_10057452	-0.110563	1	2.16193	0.000820478	1.77056	0.0213616	LIP_RHIMI	Lipase
Litchi_GLEAN_10012292	0.239333	1	-1.62609	0.0402217	-0.745563	0.612159	HTH_ARATH	Protein HOTHEAD
Litchi_GLEAN_10001564	-0.559558	1	-2.83854	1.47e-07	-1.00768	0.16371	NLTL5_ARATH	Non-specific lipid-transfer protein-like protein At5g64080
Litchi_GLEAN_10019064	-0.0876388	1	1.89949	0.000235796	1.09658	0.111987	NUD18_ARATH	Nudix hydrolase 18, mitochondrial
Litchi_GLEAN_10053692	-0.246503	1	2.8937	1.44e-06	2.49648	0.000122015	TPC1A_TOBAC	Two pore calcium channel protein 1A
Litchi_GLEAN_10030158	-0.939203	1	-3.62261	1.18e-05	-1.03343	0.316964	TDR_ARATH	Leucine-rich repeat receptor-like protein kinase TDR
Litchi_GLEAN_10022203	0.418325	1	3.46707	1.58e-07	2.4675	0.00152954	ARAK_ARATH	L-arabinokinase
Litchi_GLEAN_10027104	0.264614	1	1.956	0.000285152	0.59412	0.646743	NAC10_ORYSI	NAC transcription factor ONAC010
Litchi_GLEAN_10033658	0.494382	1	1.59484	0.00526773	0.779014	0.429448	MD26C_ARATH	Probable mediator of RNA polymerase II transcription subunit 26c
Litchi_GLEAN_10014395	-0.540545	1	-4.83397	7.18e-13	0.431029	0.776478	PGLR4_ARATH	Polygalacturonase At1g48100
Litchi_GLEAN_10025741	-0.0314744	1	-3.07529	3.17e-08	-1.76315	0.00272194	CMR1_NEUCR	DNA damage-binding protein cmr1 {ECO:0000250|UniProtKB:Q12510}
Litchi_GLEAN_10008357	-0.211027	1	-3.15515	2.81e-06	-1.176	0.151689	E1313_ARATH	Glucan endo-1,3-beta-glucosidase 13
Litchi_GLEAN_10051949	-0.204205	1	-1.55237	0.00603815	-0.782391	0.382136	PHLC_CLOHA	Phospholipase C
Litchi_GLEAN_10014581	0.356199	1	1.73978	0.00532215	-0.112964	1	AGAL_COFAR	Alpha-galactosidase
Litchi_GLEAN_10010982	-0.0929108	1	2.67746	7.92e-07	1.46492	0.0349903	NST1_BOTFB	Stress response protein nst1
Litchi_GLEAN_10064654	-0.28491	1	-1.1735	0.040235	-1.41912	0.0207725	NACA_PINTA	Nascent polypeptide-associated complex subunit alpha-like protein
Litchi_GLEAN_10061126	0.0287091	1	1.3702	0.0385396	0.352451	0.939013	SC15B_ARATH	Exocyst complex component SEC15B
Litchi_GLEAN_10006756	-0.252094	1	-2.71517	0.0151872	-0.993192	0.592148	GUAA_HELHP	Probable GMP synthase [glutamine-hydrolyzing]
Litchi_GLEAN_10028436	-0.598099	1	-3.65061	1.9e-08	-1.28018	0.0692457	TT12_ARATH	Protein TRANSPARENT TESTA 12
Litchi_GLEAN_10022092	-0.539623	1	-3.31341	1.18e-05	-1.62395	0.031522	HEXO3_ARATH	Beta-hexosaminidase 3
Litchi_GLEAN_10019721	0.178173	1	-2.11979	0.0337024	0.568954	0.764436	Y6627_DICDI	Probable serine/threonine-protein kinase DDB_G0286627
Litchi_GLEAN_10011567	0.107894	1	-3.25153	3.59e-05	-1.71095	0.0298403	RFA1B_ARATH	Replication protein A 70 kDa DNA-binding subunit B
Litchi_GLEAN_10029018	-0.829225	1	-1.98358	0.0165552	-0.334558	0.970019	NDB2_ARATH	External alternative NAD(P)H-ubiquinone oxidoreductase B2, mitochondrial
Litchi_GLEAN_10024036	1.13379	1	1.77641	0.0111261	-0.731261	0.81505	AUL1_ARATH	Auxilin-like protein 1
Litchi_GLEAN_10061414	0.380194	1	1.74351	0.00720122	0.740599	0.59323	ASP1_ORYSJ	Aspartic proteinase Asp1
Litchi_GLEAN_10023126	-0.161612	1	-3.35747	1.62e-08	-0.189379	1	BH096_ARATH	Transcription factor bHLH96
Litchi_GLEAN_10048091	-0.0776911	1	2.20496	4.24e-05	1.1637	0.118111	BLC_CITFR	Outer membrane lipoprotein Blc
Litchi_GLEAN_10014342	0.156906	1	1.46423	0.0141147	1.63234	0.0108071	PIP27_MAIZE	Aquaporin PIP2-7
Litchi_GLEAN_10029999	1.95949	1	5.83313	4.83e-17	3.68656	8.02e-06	WRK33_ARATH	Probable WRKY transcription factor 33
Litchi_GLEAN_10021574	0.628756	1	3.05232	7.88e-08	1.40533	0.0722354	FRI3_SOYBN	Ferritin-3, chloroplastic
Litchi_GLEAN_10024745	0.52036	1	4.88903	5.54e-14	4.49106	1.29e-11	TPS11_ARATH	Probable alpha,alpha-trehalose-phosphate synthase [UDP-forming] 11
Litchi_GLEAN_10035263	0.36577	1	1.63664	0.00264266	1.37164	0.0310331	RIC1_YEAST	Guanine nucleotide exchange factor subunit RIC1 {ECO:0000305}
Litchi_GLEAN_10018765	0.932022	1	4.42276	9.91e-16	1.83103	0.00594684	ISPD_MENPI	(-)-isopiperitenol/(-)-carveol dehydrogenase, mitochondrial
Litchi_GLEAN_10062344	-0.0169115	1	-2.52119	0.00112612	-1.00756	0.350217	MYCD_PIG	Myocardin
Litchi_GLEAN_10062221	0.418817	1	-3.16433	0.000165778	-0.569065	0.771377	C81E8_MEDTR	Cytochrome P450 81E8 {ECO:0000303|PubMed:14617078}
Litchi_GLEAN_10053775	-0.55639	1	-2.59208	0.00553467	0.12472	1	LHTL8_ARATH	Lysine histidine transporter-like 8
Litchi_GLEAN_10021156	0.165138	1	-1.29468	0.0440414	-0.97107	0.268141	PLA20_ARATH	Phospholipase A1-IIdelta
Litchi_GLEAN_10057510	-0.410466	1	-3.27248	7.05e-06	-1.21781	0.131967	PME40_ARATH	Probable pectinesterase/pectinesterase inhibitor 40
Litchi_GLEAN_10042725	-0.178218	1	1.72092	0.00165753	0.46757	0.776478	gi|359495535|ref|XP_003635014.1|	PREDICTED: uncharacterized protein LOC100853035 [Vitis vinifera]
Litchi_GLEAN_10020294	0.191303	1	-1.85199	0.0200707	-0.530117	0.776478	Y4374_ARATH	Probable inactive receptor kinase At4g23740
Litchi_GLEAN_10063942	-0.347328	1	-1.56933	0.0040114	-1.39461	0.0231481	RS13_SOYBN	40S ribosomal protein S13
Litchi_GLEAN_10053659	-0.488386	1	-1.71743	0.0397657	-0.148401	1	TPX2_ARATH	Protein TPX2
Litchi_GLEAN_10019264	-1.10629	0.947171	-0.355167	0.737201	-1.52873	0.0140571	SWET1_ARATH	Bidirectional sugar transporter SWEET1
Litchi_GLEAN_10045561	0.0536539	1	-1.61251	0.0349148	-0.606493	0.72878	BRCA1_ARATH	Protein BREAST CANCER SUSCEPTIBILITY 1 homolog
Litchi_GLEAN_10020757	-0.0965683	1	0.746762	0.383955	2.58623	5.06e-06	ALL12_OLEEU	Isoflavone reductase-like protein
Litchi_GLEAN_10039176	-0.238074	1	1.68548	0.0045298	0.972727	0.306836	SOR_ARCFU	Putative superoxide reductase
Litchi_GLEAN_10042318	-0.939299	1	-1.80319	0.000556199	-1.86396	0.000742672	SDF2_ARATH	Stromal cell-derived factor 2-like protein
Litchi_GLEAN_10051015	-0.368296	1	-1.15292	0.042883	-1.07376	0.117911	SAR1B_ARATH	GTP-binding protein SAR1B
Litchi_GLEAN_10022665	-0.27919	1	-2.99244	3.35e-06	-0.871288	0.365854	AROA_ARATH	3-phosphoshikimate 1-carboxyvinyltransferase, chloroplastic
Litchi_GLEAN_10064192	-0.348235	1	-3.0949	1.25e-05	-1.75844	0.0148997	KCS21_ARATH	3-ketoacyl-CoA synthase 21
Litchi_GLEAN_10042949	0.464792	1	2.45305	3.84e-05	1.79455	0.0111299	C2D61_ARATH	C2 domain-containing protein At1g53590
Litchi_GLEAN_10048270	-0.013492	1	2.40532	0.00682841	1.54721	0.22713	XLG1_ARATH	Extra-large guanine nucleotide-binding protein 1
Litchi_GLEAN_10039555	0.710304	1	1.72542	0.00742543	0.0398115	1	PER15_IPOBA	Peroxidase 15 {ECO:0000303|PubMed:17936696}
Litchi_GLEAN_10011207	-0.449406	1	-3.69882	4.02e-07	-0.816666	0.42156	Y1839_ARATH	Probable serine/threonine-protein kinase At1g18390
Litchi_GLEAN_10011703	1.48255	0.274257	4.62012	2.21e-17	2.14429	0.000422389	ACCO1_PETHY	1-aminocyclopropane-1-carboxylate oxidase 1
Litchi_GLEAN_10005119	-0.17762	1	-2.27606	0.00369814	0.144662	1	PFPB_SOLTU	Pyrophosphate--fructose 6-phosphate 1-phosphotransferase subunit beta {ECO:0000255|HAMAP-Rule:MF_03185}
Litchi_GLEAN_10046085	-0.525586	1	-2.13333	0.0114225	0.0407579	1	KF22B_XENLA	Kinesin-like protein KIF22-B
Litchi_GLEAN_10013671	0.267445	1	-1.2371	0.0474734	-0.838083	0.360258	RU1A_ARATH	U1 small nuclear ribonucleoprotein A
Litchi_GLEAN_10020543	-0.447303	1	-3.96532	0.0144429	-1.372	0.45203	Y4361_ARATH	Probable LRR receptor-like serine/threonine-protein kinase At4g36180
Litchi_GLEAN_10003172	-0.0319478	1	-4.5552	5.8e-07	-0.246149	1	HIBC8_ARATH	3-hydroxyisobutyryl-CoA hydrolase-like protein 5
Litchi_GLEAN_10002660	0.423563	1	3.1592	2.46e-08	1.81215	0.0108532	WRK70_ARATH	Probable WRKY transcription factor 70
Litchi_GLEAN_10060081	0.24727	1	-3.13431	4.81e-05	-1.24965	0.166647	PME_PRUPE	Pectinesterase/pectinesterase inhibitor PPE8B
Litchi_GLEAN_10063553	-0.530976	1	-1.97708	0.00265912	-0.682755	0.562328	DIT1_ARATH	Dicarboxylate transporter 1, chloroplastic
Litchi_GLEAN_10049763	1.3378	1	3.01237	4.9e-07	1.88372	0.0119656	DNAK_FUSNN	Chaperone protein DnaK {ECO:0000255|HAMAP-Rule:MF_00332}
Litchi_GLEAN_10056930	-0.322633	1	1.51506	0.131976	3.76636	4.64e-08	YGI3_SCHPO	Uncharacterized WD repeat-containing protein C2A9.03
Litchi_GLEAN_10029396	0.220066	1	-1.41877	0.0453128	-0.827671	0.44009	IDN2_ARATH	Protein INVOLVED IN DE NOVO 2 {ECO:0000303|PubMed:19915591}
Litchi_GLEAN_10022338	0.20024	1	1.78406	0.0111261	1.0407	0.354637	Y5158_ARATH	Probable receptor-like protein kinase At5g15080
Litchi_GLEAN_10013152	-0.397296	1	-3.28294	7.89e-07	-1.2505	0.0912134	U74E2_ARATH	UDP-glycosyltransferase 74E2
Litchi_GLEAN_10043260	-0.610801	1	-3.07854	1.25e-05	-1.51401	0.0465989	SERA1_ARATH	D-3-phosphoglycerate dehydrogenase 1, chloroplastic
Litchi_GLEAN_10021268	-0.148664	1	-1.33501	0.0385396	-0.671385	0.562328	TIC21_ARATH	Protein TIC 21, chloroplastic
Litchi_GLEAN_10036333	0.195714	1	-2.81469	0.000743719	-0.382927	0.914868	TMK1_ARATH	Probable receptor protein kinase TMK1
Litchi_GLEAN_10050538	-0.0691985	1	-1.39687	0.0297491	-1.19753	0.133749	ADAL_HUMAN	Adenosine deaminase-like protein
Litchi_GLEAN_10049655	-0.0784254	1	-1.61908	0.0433469	-0.545909	0.794232	SCL4_ARATH	Scarecrow-like protein 4
Litchi_GLEAN_10029522	-0.363539	1	-0.660471	0.460498	-1.74212	0.0183089	KCS17_ARATH	3-ketoacyl-CoA synthase 17
Litchi_GLEAN_10045690	0.847995	1	2.06629	0.000461706	0.172934	1	GRP1_SINAL	Glycine-rich RNA-binding protein GRP1A
Litchi_GLEAN_10036492	0.271165	1	-1.90679	0.0219688	-0.666183	0.713165	Y3028_ARATH	Uncharacterized acetyltransferase At3g50280
Litchi_GLEAN_10014819	-0.11806	1	2.43133	1.36e-05	3.16689	8.46e-09	DIV_ANTMA	Transcription factor DIVARICATA
Litchi_GLEAN_10061797	0.57305	1	2.8236	1.87e-05	2.97019	7.59e-06	HT1_ARATH	Serine/threonine-protein kinase HT1
Litchi_GLEAN_10025694	0.185801	1	-2.86585	6.87e-05	-0.5204	0.765544	LAC14_ARATH	Laccase-14
Litchi_GLEAN_10018549	-0.243972	1	1.36709	0.0122486	0.0426924	1	TRXH_RICCO	Thioredoxin H-type
Litchi_GLEAN_10024467	-0.504523	1	-2.03101	0.000847532	-0.642122	0.581251	STAD_SOLCO	Acyl-[acyl-carrier-protein] desaturase, chloroplastic
Litchi_GLEAN_10014770	0.287496	1	1.93578	0.00296661	1.16524	0.24176	S23IP_MOUSE	SEC23-interacting protein
Litchi_GLEAN_10021635	0.291716	1	1.73929	0.0133235	1.02488	0.344961	COP1_ARATH	E3 ubiquitin-protein ligase COP1
Litchi_GLEAN_10039122	-0.260107	1	2.2663	5.92e-05	1.678	0.0131081	PUB17_ARATH	U-box domain-containing protein 17
Litchi_GLEAN_10032598	-0.540779	1	2.95041	5.7e-09	1.59562	0.00712119	ZFHX4_HUMAN	Zinc finger homeobox protein 4
Litchi_GLEAN_10049413	0.162156	1	-3.28048	9.55e-08	-1.56947	0.0155347	EXOL3_ARATH	Protein EXORDIUM-like 3
Litchi_GLEAN_10023699	0.406966	1	2.52016	7.55e-05	1.81088	0.0173304	SUC2_ARATH	Sucrose transport protein SUC2
Litchi_GLEAN_10048488	0.217141	1	-2.1037	0.000525103	-0.444352	0.813727	DIV_ANTMA	Transcription factor DIVARICATA
Litchi_GLEAN_10046309	0.621312	1	1.62385	0.0148881	1.513	0.0505389	EDS1C_ARATH	Protein EDS1 {ECO:0000305}
Litchi_GLEAN_10035970	-1.09678	0.718455	-2.50171	5.24e-07	-1.90567	0.000339835	CYC_SAMNI	Cytochrome c
Litchi_GLEAN_10039967	-0.344853	1	-1.19464	0.0446682	-0.902941	0.27098	HMDH1_HEVBR	3-hydroxy-3-methylglutaryl-coenzyme A reductase 1
Litchi_GLEAN_10021334	0.811281	1	3.21926	6.28e-08	2.3526	0.000439963	SAT3_ARATH	Serine acetyltransferase 3, mitochondrial
Litchi_GLEAN_10035600	-0.190422	1	3.3317	9.95e-06	3.11569	0.000117036	Y2060_ARATH	BTB/POZ domain-containing protein At2g30600
Litchi_GLEAN_10019066	0.921842	1	5.63006	1.98e-25	3.28223	2.04e-10	CCH_ARATH	Copper transport protein CCH
Litchi_GLEAN_10063726	0.543112	1	1.99118	0.00111415	0.76158	0.577156	CRB_DROME	Protein crumbs
Litchi_GLEAN_10010335	-0.380195	1	-1.48842	0.00618879	-1.17767	0.0728111	RL321_ARATH	60S ribosomal protein L32-1
Litchi_GLEAN_10032456	0.489387	1	3.53082	3.56e-09	2.98238	2.81e-06	GUN_PAEPO	Endoglucanase
Litchi_GLEAN_10049065	-0.525413	1	1.5015	0.00728963	0.828028	0.362134	ERF4_TOBAC	Ethylene-responsive transcription factor 4
Litchi_GLEAN_10042317	0.0864078	1	-2.51492	0.000199469	-0.87889	0.395698	PUB4_ARATH	U-box domain-containing protein 4
Litchi_GLEAN_10001737	0.718417	1	3.22194	3.33e-07	1.92738	0.0235972	LONP2_ARATH	Lon protease homolog 2, peroxisomal {ECO:0000255|HAMAP-Rule:MF_03121}
Litchi_GLEAN_10060512	0.872793	1	3.82845	3.35e-12	3.29169	5.68e-09	TPS9_ARATH	Probable alpha,alpha-trehalose-phosphate synthase [UDP-forming] 9
Litchi_GLEAN_10064206	0.209527	1	-1.86304	0.000416738	-1.37137	0.0249685	DHAR2_ARATH	Glutathione S-transferase DHAR2
Litchi_GLEAN_10027034	0.107169	1	2.43459	0.000159396	1.89917	0.0138051	ASPL1_ARATH	Aspartic proteinase-like protein 1
Litchi_GLEAN_10016544	0.0970102	1	2.88965	2.31e-07	2.14873	0.000534779	EDL3_ARATH	EID1-like F-box protein 3
Litchi_GLEAN_10049992	-0.312401	1	1.78826	0.00193563	0.827524	0.42841	TYRA1_ARATH	Arogenate dehydrogenase 1, chloroplastic
Litchi_GLEAN_10019046	-0.473419	1	-3.009	2.14e-05	-0.75133	0.511825	NIK1_ARATH	Protein NSP-INTERACTING KINASE 1
Litchi_GLEAN_10051722	0.164617	1	1.6241	0.0251007	1.43336	0.121596	SCL14_ARATH	Scarecrow-like protein 14
Litchi_GLEAN_10052259	0.360587	1	1.25226	0.0498364	0.918409	0.324535	Y3721_ARATH	Uncharacterized protein At3g27210
Litchi_GLEAN_10041999	-0.110258	1	-1.71812	0.0169436	-0.452928	0.855149	XYL2_MEDSV	Beta-xylosidase/alpha-L-arabinofuranosidase 2 {ECO:0000303|PubMed:17615411, ECO:0000312|EMBL:ABQ45228.1}
Litchi_GLEAN_10042611	-0.574033	1	-3.80297	8.12e-05	-1.34461	0.189555	SPL9_ARATH	Squamosa promoter-binding-like protein 9
Litchi_GLEAN_10011638	-0.884038	1	-1.60677	0.0349148	0.236954	1	CB016_HUMAN	Uncharacterized protein C2orf16
Litchi_GLEAN_10020870	-0.507303	1	-2.73131	3.38e-06	-2.10174	0.000485765	LTPG2_ARATH	Non-specific lipid transfer protein GPI-anchored 2
Litchi_GLEAN_10047336	0.25285	1	1.65148	0.0141264	1.15346	0.227295	TBCD5_HUMAN	TBC1 domain family member 5
Litchi_GLEAN_10064688	0.247925	1	-2.18008	4.86e-05	-0.524273	0.672381	GAST1_SOLLC	Protein GAST1
Litchi_GLEAN_10049439	-0.28818	1	-1.4761	0.0126726	-1.59483	0.0122514	EBP2_ARATH	Probable rRNA-processing protein EBP2 homolog
Litchi_GLEAN_10017928	-0.769063	1	-1.38565	0.0386048	-0.668024	0.580027	IAA27_ARATH	Auxin-responsive protein IAA27
Litchi_GLEAN_10016970	-0.1618	1	1.4343	0.0341493	0.0789814	1	SYT5_ARATH	Synaptotagmin-5
Litchi_GLEAN_10023272	-0.0240795	1	1.57536	0.0245734	0.346321	0.993597	LEU12_ARATH	2-isopropylmalate synthase 2, chloroplastic
Litchi_GLEAN_10053081	0.458169	1	3.45332	2.58e-09	3.47391	3.44e-09	TRPA_CHLP8	Tryptophan synthase alpha chain {ECO:0000255|HAMAP-Rule:MF_00131}
Litchi_GLEAN_10001312	0.624423	1	1.42233	0.0207503	0.251666	1	MYB06_ANTMA	Myb-related protein 306
Litchi_GLEAN_10053064	-0.165311	1	2.80519	1.82e-07	1.55233	0.0199168	RIBA1_ARATH	Bifunctional riboflavin biosynthesis protein RIBA 1, chloroplastic
Litchi_GLEAN_10009619	0.240552	1	1.83208	0.000727369	0.338684	0.918754	GSTF9_ARATH	Glutathione S-transferase F9
Litchi_GLEAN_10040475	-0.100935	1	1.36533	0.010722	0.914009	0.221677	PAP_CITUN	Plastid-lipid-associated protein, chloroplastic
Litchi_GLEAN_10021390	-0.0186461	1	-2.09838	0.00012262	-0.829451	0.330751	C71A9_SOYBN	Cytochrome P450 71A9
Litchi_GLEAN_10043074	0.0905703	1	2.14638	0.000845531	2.52464	7.56e-05	PUB19_ARATH	U-box domain-containing protein 19
Litchi_GLEAN_10006523	-0.688307	1	-1.9147	0.0489213	-0.880696	0.59323	GRF12_ORYSJ	Growth-regulating factor 12
Litchi_GLEAN_10055823	-0.28419	1	-1.93904	0.0144429	-0.917286	0.442961	ANT_ARATH	AP2-like ethylene-responsive transcription factor ANT
Litchi_GLEAN_10047570	0.83676	1	2.32516	0.000214118	1.67216	0.0352906	SUD1_ARATH	Probable E3 ubiquitin ligase SUD1
Litchi_GLEAN_10014900	0.200841	1	-1.8188	0.0056074	-0.0423228	1	EXPA4_ARATH	Expansin-A4
Litchi_GLEAN_10060996	-0.380187	1	-1.25263	0.0189706	-1.42751	0.0132888	GSTXC_TOBAC	Probable glutathione S-transferase parC
Litchi_GLEAN_10059065	-0.37935	1	-2.52885	4.01e-05	-1.01434	0.218024	NUOL_STRCO	NADH-quinone oxidoreductase subunit L
Litchi_GLEAN_10056227	0.0600082	1	-2.50201	0.0116241	0.0789036	1	CCA22_ARATH	Cyclin-A2-2
Litchi_GLEAN_10046490	0.100536	1	-1.66784	0.0098119	-0.652952	0.596312	ARGI1_ARATH	Arginase 1, mitochondrial
Litchi_GLEAN_10028862	-0.60686	1	-2.4789	0.00211543	-0.858176	0.495283	NSE1_PONAB	Non-structural maintenance of chromosomes element 1 homolog
Litchi_GLEAN_10027878	-1.17275	0.86541	-5.29087	3.86e-12	-8.15665	5.76e-16	BH075_ARATH	Transcription factor bHLH75
Litchi_GLEAN_10055331	-0.259816	1	1.3829	0.0239892	-0.228341	1	EOGT_BOVIN	EGF domain-specific O-linked N-acetylglucosamine transferase
Litchi_GLEAN_10028067	-0.749583	1	1.18848	0.0448029	0.977566	0.213291	BPS1_ARATH	Protein BPS1, chloroplastic
Litchi_GLEAN_10009273	-0.321415	1	3.06881	9.76e-08	-0.244581	1	GL114_ARATH	Germin-like protein subfamily 1 member 14
Litchi_GLEAN_10063398	0.756528	1	-2.27052	0.00673123	0.0610276	1	UFC_ARATH	Protein UPSTREAM OF FLC
Litchi_GLEAN_10055255	0.450265	1	1.9185	0.0019286	1.39125	0.0928582	DCUP_XANCP	Uroporphyrinogen decarboxylase {ECO:0000255|HAMAP-Rule:MF_00218}
Litchi_GLEAN_10039332	-0.173407	1	2.22599	0.00111269	1.36743	0.216326	ACD10_MOUSE	Acyl-CoA dehydrogenase family member 10
Litchi_GLEAN_10023222	0.980794	1	3.65426	1.21e-09	3.36903	7.81e-08	PLA16_ARATH	Phospholipase A1-Igamma2, chloroplastic
Litchi_GLEAN_10024077	1.83282	0.0362347	2.19433	0.000137291	1.57095	0.0247698	RMA1_CAPAN	E3 ubiquitin-protein ligase RMA1H1
Litchi_GLEAN_10050267	-0.524988	1	-2.0754	0.000104749	-1.35162	0.0325543	SC35_ARATH	Serine/arginine-rich splicing factor SC35
Litchi_GLEAN_10014324	-0.0449665	1	1.51933	0.00711349	-0.0568998	1	FDH_SOLTU	Formate dehydrogenase, mitochondrial
Litchi_GLEAN_10035409	-0.0315577	1	2.30347	2.69e-05	2.35759	3.34e-05	UXS6_ARATH	UDP-glucuronic acid decarboxylase 6
Litchi_GLEAN_10013664	-0.647855	1	-1.59804	0.00260364	-1.43802	0.015059	RL222_ARATH	60S ribosomal protein L22-2
Litchi_GLEAN_10008762	-1.05623	0.938469	-2.23574	1.71e-05	-2.01643	0.000209774	G3PC_MAGLI	Glyceraldehyde-3-phosphate dehydrogenase, cytosolic
Litchi_GLEAN_10020798	1.3527	1	2.10367	0.00144819	0.635511	0.736504	CAAT5_ARATH	Cationic amino acid transporter 5
Litchi_GLEAN_10026372	-0.599386	1	-1.70897	0.0386048	-0.436588	0.868484	MSBA_METFK	Lipid A export ATP-binding/permease protein MsbA {ECO:0000255|HAMAP-Rule:MF_01703}
Litchi_GLEAN_10021221	-0.0675181	1	1.7878	0.00608821	1.50497	0.0520436	KEG_ARATH	E3 ubiquitin-protein ligase KEG
Litchi_GLEAN_10001938	-0.0321593	1	1.13418	0.27313	2.04995	0.00783071	EBH_STAA8	Extracellular matrix-binding protein ebh
Litchi_GLEAN_10031882	-0.712779	1	-1.60164	0.0127317	-0.781678	0.45203	PDC2_ARATH	Pyruvate decarboxylase 2
Litchi_GLEAN_10028802	-0.0690411	1	-3.38053	3.02e-07	-1.58616	0.0212242	TLPH_ARATH	Thaumatin-like protein
Litchi_GLEAN_10041519	-0.261818	1	1.4363	0.0125829	1.32086	0.0504191	PME58_ARATH	Probable pectinesterase/pectinesterase inhibitor 58
Litchi_GLEAN_10049416	-0.680729	1	-1.17677	0.0384556	-1.16821	0.075668	RS201_ARATH	40S ribosomal protein S20-1
Litchi_GLEAN_10005805	-0.234387	1	1.37373	0.0292046	0.380856	0.925527	AGT21_ARATH	Alanine--glyoxylate aminotransferase 2 homolog 1, mitochondrial
Litchi_GLEAN_10052820	-0.0245244	1	-2.37642	0.00448728	-0.590288	0.753755	Y4294_ARATH	Probable LRR receptor-like serine/threonine-protein kinase At4g20940
Litchi_GLEAN_10035416	-0.618172	1	-1.87979	0.00193607	-1.78827	0.00617157	PER17_ARATH	Peroxidase 17
Litchi_GLEAN_10011123	-0.329049	1	-2.11222	0.0010162	-0.587581	0.649954	E131_ARATH	Glucan endo-1,3-beta-glucosidase 1
Litchi_GLEAN_10054400	-0.0558931	1	-3.62583	4.03e-10	-2.07469	0.000241912	HMGB7_ARATH	High mobility group B protein 7
Litchi_GLEAN_10018705	-0.133956	1	1.27802	0.0275888	0.199521	1	KCS4_ARATH	3-ketoacyl-CoA synthase 4
Litchi_GLEAN_10042622	-0.732626	1	-2.60411	0.0035232	-1.53862	0.112035	UGAL2_ARATH	UDP-galactose transporter 2
Litchi_GLEAN_10063889	-0.26143	1	-3.4985	6.28e-07	-0.781904	0.463839	INVB_DAUCA	Beta-fructofuranosidase, soluble isoenzyme I
Litchi_GLEAN_10007291	-0.176428	1	1.63549	0.00526904	0.430809	0.845149	EID1_ARATH	Phytochrome A-associated F-box protein
Litchi_GLEAN_10045020	0.307608	1	1.29648	0.0366047	1.08372	0.169554	KRP3_ARATH	Cyclin-dependent kinase inhibitor 3
Litchi_GLEAN_10029159	-0.108369	1	2.08787	0.000115184	0.895227	0.315761	SY121_ARATH	Syntaxin-121
Litchi_GLEAN_10010818	0.0720305	1	1.51654	0.0117705	1.15442	0.14216	RHDF1_DANRE	Inactive rhomboid protein 1
Litchi_GLEAN_10036907	0.0690252	1	-1.91034	0.0008754	-0.954024	0.240262	DNAJ6_ARATH	Chaperone protein dnaJ 6
Litchi_GLEAN_10020976	1.02145	1	2.97681	4.62e-07	1.41325	0.1057	INV1_ARATH	Beta-fructofuranosidase, insoluble isoenzyme CWINV1
Litchi_GLEAN_10030521	1.14911	0.821336	2.40895	3.22e-06	1.50643	0.0145405	FAKD3_HUMAN	FAST kinase domain-containing protein 3
Litchi_GLEAN_10054208	-1.60631	0.033545	-2.60198	2.42e-07	-3.00419	6.8e-09	Y8359_ORYSI	Uncharacterized protein OsI_027940
Litchi_GLEAN_10019717	-1.22443	0.617166	-2.23404	8.04e-05	-1.99943	0.000783684	DNJ36_ARATH	DnaJ protein P58IPK homolog
Litchi_GLEAN_10063121	-0.176644	1	-2.25077	0.00149406	-0.886289	0.397745	CCR1_ARATH	Cinnamoyl-CoA reductase 1
Litchi_GLEAN_10026029	1.01464	1	1.46222	0.0181908	1.21842	0.125115	UCRIA_PEA	Cytochrome b6-f complex iron-sulfur subunit, chloroplastic
Litchi_GLEAN_10028604	-0.362382	1	1.5894	0.0127317	1.1753	0.188504	EXD1_MOUSE	Exonuclease 3'-5' domain-containing protein 1
Litchi_GLEAN_10023197	-0.18815	1	1.59347	0.0226175	0.0955352	1	APS1_ARATH	ATP sulfurylase 1, chloroplastic
Litchi_GLEAN_10003947	0.17058	1	1.41705	0.00976137	0.259871	0.950084	SUBT_BACAM	Subtilisin BPN'
Litchi_GLEAN_10030278	-0.0612625	1	-1.87405	0.0047318	-0.938159	0.33887	TCP8_ARATH	Transcription factor TCP8
Litchi_GLEAN_10044102	-0.80083	1	-1.62619	0.00218931	-1.78689	0.00137106	RS24_ARATH	40S ribosomal protein S2-4
Litchi_GLEAN_10028404	-0.50668	1	-1.10804	0.0609551	-1.40518	0.0246391	UBC4_SOLLC	Ubiquitin-conjugating enzyme E2-17 kDa
Litchi_GLEAN_10024408	-0.39229	1	-1.27828	0.0342336	-1.02064	0.188504	R10A3_ARATH	60S ribosomal protein L10a-3
Litchi_GLEAN_10060598	-0.474139	1	-1.50781	0.0239795	-0.406151	0.845149	LIP_STAHY	Lipase
Litchi_GLEAN_10065046	-2.12033	0.00147026	-3.30176	3.22e-09	-2.09858	0.000188578	XTH2_SOYBN	Xyloglucan endotransglucosylase/hydrolase 2 {ECO:0000250|UniProtKB:Q38857}
Litchi_GLEAN_10022052	-0.507712	1	-1.51246	0.00847283	-1.05925	0.147619	ANXD3_ARATH	Annexin D3
Litchi_GLEAN_10002560	0.24628	1	-1.94769	0.0243932	-0.198836	1	KPYA_RICCO	Pyruvate kinase isozyme A, chloroplastic
Litchi_GLEAN_10031023	0.126024	1	-2.12628	0.0489213	-1.06359	0.481452	SMC4_ARATH	Structural maintenance of chromosomes protein 4
Litchi_GLEAN_10048933	-0.638896	1	-1.46334	0.005442	-1.31913	0.0289071	RL31_PERFR	60S ribosomal protein L31
Litchi_GLEAN_10011867	-0.461658	1	-3.02102	2.97e-06	-0.0929881	1	ACMAT_VITLA	Methanol O-anthraniloyltransferase
Litchi_GLEAN_10001268	-0.267757	1	1.57828	0.00478788	0.224095	0.993861	PREA_ECO57	NAD-dependent dihydropyrimidine dehydrogenase subunit PreA
Litchi_GLEAN_10015066	0.893038	1	4.06953	2.54e-13	2.20899	0.000534691	B561P_ARATH	Cytochrome b561 and DOMON domain-containing protein At5g35735
Litchi_GLEAN_10024747	-0.121476	1	-3.35982	0.000306167	-0.705799	0.673538	AHK4_ARATH	Histidine kinase 4
Litchi_GLEAN_10027121	-0.868971	1	1.74249	0.00113934	0.793477	0.389819	GEML5_ARATH	GEM-like protein 5
Litchi_GLEAN_10062299	0.521129	1	1.50673	0.0121377	1.4182	0.0399018	P2C24_ARATH	Probable protein phosphatase 2C 24
Litchi_GLEAN_10055368	0.300712	1	1.41468	0.0236852	0.136013	1	MTN1_ARATH	5'-methylthioadenosine/S-adenosylhomocysteine nucleosidase 1
Litchi_GLEAN_10053643	-0.635154	1	-1.10631	0.0623681	-1.68173	0.00503119	Y4844_ARATH	Uncharacterized protein At4g28440
Litchi_GLEAN_10028601	1.19346	1	2.45577	4.55e-05	2.03707	0.00258512	C3H49_ARATH	Zinc finger CCCH domain-containing protein 49
Litchi_GLEAN_10058193	0.152166	1	-2.02012	0.0373864	-0.0522103	1	CCA11_ARATH	Cyclin-A1-1
Litchi_GLEAN_10032916	-0.327026	1	-1.56986	0.0386083	-0.79891	0.503022	TCPH_ARATH	T-complex protein 1 subunit eta {ECO:0000303|PubMed:11599560}
Litchi_GLEAN_10045160	-0.755923	1	-1.69413	0.00302181	-1.57331	0.0123314	R13A3_ARATH	60S ribosomal protein L13a-3
Litchi_GLEAN_10018431	0.218147	1	3.57989	1.99e-09	2.00635	0.00597279	ACOX3_ARATH	Acyl-coenzyme A oxidase 3, peroxisomal
Litchi_GLEAN_10057783	0.824978	1	1.64954	0.0447564	0.492513	0.936475	XYLB_BOVIN	Xylulose kinase
Litchi_GLEAN_10001947	0.0945648	1	1.60564	0.00718233	0.356116	0.918813	BUP1_DICDI	Beta-ureidopropionase
Litchi_GLEAN_10063487	0.367316	1	1.90237	0.0049586	1.36256	0.153018	C3H55_ARATH	Zinc finger CCCH domain-containing protein 55
Litchi_GLEAN_10043941	0.216352	1	1.70325	0.00227343	1.43633	0.0283466	URH1_ARATH	Uridine nucleosidase 1
Litchi_GLEAN_10013462	-0.698012	1	-1.45043	0.00704932	-1.61279	0.00496725	RL373_ARATH	60S ribosomal protein L37-3
Litchi_GLEAN_10005576	-0.653203	1	-2.20907	0.000243651	-2.62246	2.61e-05	CBF5_ASPFU	Centromere/microtubule-binding protein cbf5
Litchi_GLEAN_10050999	-0.423343	1	-2.26466	4.88e-05	-1.8052	0.00266464	PAT3_CAEEL	Integrin beta pat-3
Litchi_GLEAN_10040254	0.647037	1	2.53155	8.55e-05	1.4468	0.135133	NPR3_ARATH	Regulatory protein NPR3
Litchi_GLEAN_10044478	0.382322	1	1.75654	0.000929351	0.0936802	1	SNAK2_SOLTU	Snakin-2
Litchi_GLEAN_10009402	-0.163239	1	1.38078	0.0102121	0.102164	1	MBF1B_ARATH	Multiprotein-bridging factor 1b
Litchi_GLEAN_10055570	0.0815923	1	1.6329	0.00522449	-0.207034	1	PER12_ARATH	Peroxidase 12
Litchi_GLEAN_10041446	-0.580787	1	-2.30237	1.43e-05	-1.53218	0.0107089	UFOG_PETHY	Anthocyanidin 3-O-glucosyltransferase
Litchi_GLEAN_10035602	0.509807	1	1.75217	0.0354441	1.38588	0.251926	GLGB2_PEA	1,4-alpha-glucan-branching enzyme 1, chloroplastic/amyloplastic
Litchi_GLEAN_10026738	-0.0651403	1	1.55917	0.00675305	0.672397	0.546888	Y3550_ARATH	REF/SRPP-like protein At3g05500
Litchi_GLEAN_10043420	-0.439074	1	-4.88635	6.62e-14	-2.01043	0.000499612	LWD1_ARATH	WD repeat-containing protein LWD1
Litchi_GLEAN_10021287	1.27297	1	5.2788	2.25e-11	3.98911	2.46e-05	XTH25_ARATH	Probable xyloglucan endotransglucosylase/hydrolase protein 25
Litchi_GLEAN_10038078	0.134839	1	2.49783	0.000538999	1.29456	0.295251	Y1839_ARATH	Probable serine/threonine-protein kinase At1g18390
Litchi_GLEAN_10036171	0.118506	1	1.33731	0.0281144	0.47076	0.81505	RIN4_ARATH	RPM1-interacting protein 4
Litchi_GLEAN_10021850	0.152701	1	-1.6686	0.0288184	0.963054	0.292764	AB11G_ARATH	ABC transporter G family member 11
Litchi_GLEAN_10014372	-0.732958	1	-0.0141104	1	-1.40853	0.0211435	CML11_ARATH	Calmodulin-like protein 11
Litchi_GLEAN_10053752	-1.05776	1	-1.9685	0.00173721	-0.512784	0.752496	MYB44_ARATH	Transcription factor MYB44
Litchi_GLEAN_10006748	-0.256258	1	-3.31227	5.68e-11	-2.44492	1.81e-06	PRU1_PRUAR	Major allergen Pru ar 1
Litchi_GLEAN_10020949	-0.160103	1	-3.29712	8.41e-08	-0.965338	0.235102	BH096_ARATH	Transcription factor bHLH96
Litchi_GLEAN_10014097	-0.318047	1	-1.34121	0.0382108	-1.52771	0.0324345	RH27_ORYSJ	DEAD-box ATP-dependent RNA helicase 27
Litchi_GLEAN_10056903	-0.354088	1	-1.99427	0.00104944	-0.755768	0.453308	ANXD2_ARATH	Annexin D2
Litchi_GLEAN_10061243	-0.393834	1	-1.27802	0.0236146	-1.08381	0.118111	RL31_PERFR	60S ribosomal protein L31
Litchi_GLEAN_10006817	-0.565092	1	-1.58294	0.012176	-1.2809	0.0928429	YB95_ARATH	Uncharacterized protein At2g39795, mitochondrial
Litchi_GLEAN_10034877	0.231557	1	2.35029	1.33e-05	0.385209	0.88713	RETOL_ARATH	Reticuline oxidase-like protein
Litchi_GLEAN_10034101	-0.184402	1	1.70485	0.00411003	0.758559	0.529674	URIC_PHAVU	Uricase-2
Litchi_GLEAN_10044446	0.481016	1	2.94858	9e-06	1.64775	0.0813043	NOL9_ARATH	Polynucleotide 5'-hydroxyl-kinase NOL9
Litchi_GLEAN_10007660	0.634026	1	2.31394	2.24e-05	1.73862	0.00539582	gi|590578915|ref|XP_007013641.1|	Serine-rich protein-related [Theobroma cacao]
Litchi_GLEAN_10016978	0.478552	1	1.31686	0.0202504	0.856669	0.317264	ESTE_SFAVA	Putative esterase
Litchi_GLEAN_10023213	-0.864491	1	-1.54271	0.0429368	-0.963666	0.362998	TRPA1_ARATH	Tryptophan synthase alpha chain
Litchi_GLEAN_10037776	0.0457221	1	-1.53898	0.0231122	-0.248212	0.99015	PPDEX_ARATH	DeSI-like protein At4g17486
Litchi_GLEAN_10052896	0.466083	1	1.4453	0.0114794	0.401347	0.845149	Y5095_DICDI	TPR repeat-containing protein DDB_G0285095
Litchi_GLEAN_10061689	-0.170101	1	1.58531	0.0193203	1.09412	0.27098	MSSP2_ARATH	Monosaccharide-sensing protein 2
Litchi_GLEAN_10001011	0.114917	1	1.84909	0.00130371	1.03812	0.226988	ACOX1_ARATH	Peroxisomal acyl-coenzyme A oxidase 1
Litchi_GLEAN_10012393	-0.662416	1	-1.23814	0.0245734	-1.62277	0.00443375	RS16_GOSHI	40S ribosomal protein S16
Litchi_GLEAN_10064409	-0.874534	1	-4.87942	9.65e-06	-6.79243	1.29e-06	GES_ARATH	(E,E)-geranyllinalool synthase
Litchi_GLEAN_10008657	0.392975	1	2.74061	5.52e-05	1.16759	0.358661	WRK20_ARATH	Probable WRKY transcription factor 20
Litchi_GLEAN_10059874	0.305025	1	-1.65646	0.0226175	-0.346342	0.931406	BLT_ARATH	Protein BRANCHLESS TRICHOME
Litchi_GLEAN_10018571	-0.746029	1	-1.63016	0.00238152	-1.19868	0.0664396	OCS1_MAIZE	Ocs element-binding factor 1
Litchi_GLEAN_10012810	0.365972	1	3.95126	0.00489283	4.82819	2.83e-05	CALS1_ARATH	Callose synthase 1
Litchi_GLEAN_10032046	0.0441924	1	-3.15658	5.53e-07	-0.971438	0.250105	GPMA_PARUW	2,3-bisphosphoglycerate-dependent phosphoglycerate mutase {ECO:0000255|HAMAP-Rule:MF_01039}
Litchi_GLEAN_10007346	-0.336651	1	1.96406	0.000593826	-0.0518762	1	GDPD6_ARATH	Glycerophosphodiester phosphodiesterase GDPD6 {ECO:0000305}
Litchi_GLEAN_10013313	0.0235757	1	-0.666039	0.324258	-1.25433	0.043806	S1FA2_ARATH	DNA-binding protein S1FA2
Litchi_GLEAN_10063739	0.556268	1	7.20015	1.75e-36	4.66615	4.3e-19	LEC_PARPC	Mannose/glucose-specific lectin
Litchi_GLEAN_10003816	-0.0845483	1	-1.87142	0.00105747	-1.32459	0.0501929	AHP1_ARATH	Histidine-containing phosphotransfer protein 1
Litchi_GLEAN_10001297	-0.794422	1	-2.27234	0.0169639	0.0668999	1	RL11_DESHY	50S ribosomal protein L11 {ECO:0000255|HAMAP-Rule:MF_00736}
Litchi_GLEAN_10013098	-0.110566	1	-2.11424	0.000423192	0.449908	0.774392	FPPS1_LUPAL	Farnesyl pyrophosphate synthase 1
Litchi_GLEAN_10011205	-0.683916	1	-3.4321	1.36e-11	-2.58876	4.02e-07	GSTUH_ARATH	Glutathione S-transferase U17
Litchi_GLEAN_10031825	0.405847	1	1.91984	0.0425715	0.896164	0.804072	Y5343_ARATH	Probable LRR receptor-like serine/threonine-protein kinase At1g53430
Litchi_GLEAN_10051688	1.71245	1	6.04935	9.62e-19	5.02648	2.03e-12	ODBA2_ARATH	2-oxoisovalerate dehydrogenase subunit alpha 2, mitochondrial
Litchi_GLEAN_10054789	-0.0894397	1	-1.861	0.0169639	-0.310483	0.967851	Y1385_ARATH	BTB/POZ domain-containing protein At1g63850
Litchi_GLEAN_10020796	0.329365	1	2.55302	1.79e-06	1.02178	0.229339	MARC2_BOVIN	Mitochondrial amidoxime reducing component 2
Litchi_GLEAN_10024497	-0.0612727	1	-1.86727	0.0428679	-0.952749	0.536079	AGM1_HUMAN	Phosphoacetylglucosamine mutase {ECO:0000305}
Litchi_GLEAN_10058366	0.302888	1	-2.23154	0.00263912	0.341766	0.925527	TCS2_CAMSI	Probable caffeine synthase 2
Litchi_GLEAN_10036818	0.80488	1	3.22153	1.71e-06	2.54716	0.000835962	HSFA2_ARATH	Heat stress transcription factor A-2
Litchi_GLEAN_10039387	-0.37981	1	3.42239	5.48e-07	0.686583	0.845149	DCE4_ARATH	Glutamate decarboxylase 4
Litchi_GLEAN_10035069	0.128483	1	2.06187	0.00095535	0.895097	0.459029	XYLA_ARATH	Xylose isomerase
Litchi_GLEAN_10042900	-0.527973	1	-3.1375	3.65e-08	-1.83355	0.00191178	H32_TOBAC	Histone H3.2
Litchi_GLEAN_10042880	0.578476	1	-0.963161	0.146182	-2.69182	1.12e-05	ATOX1_ARATH	Copper transport protein ATX1
Litchi_GLEAN_10022671	-0.381003	1	-2.18467	0.00233373	-1.4012	0.090383	NIK3_ARATH	Protein NSP-INTERACTING KINASE 3
Litchi_GLEAN_10024466	-0.551218	1	-1.82499	0.00133972	-0.656836	0.536079	BIOD_HELPS	ATP-dependent dethiobiotin synthetase BioD {ECO:0000255|HAMAP-Rule:MF_00336}
Litchi_GLEAN_10012579	-0.238081	1	-1.81022	0.0169639	-0.83205	0.524802	PKP2_ARATH	Plastidial pyruvate kinase 2
Litchi_GLEAN_10021889	-0.495851	1	-1.92325	0.0137835	-0.880571	0.465031	DCP5L_ARATH	Decapping 5-like protein
Litchi_GLEAN_10015689	0.431245	1	1.18272	0.0491522	-0.214124	0.999392	PLP2_ARATH	Patatin-like protein 2
Litchi_GLEAN_10019936	-0.546598	1	-3.17743	2.91e-07	-1.50709	0.0235675	MAKR5_ARATH	Probable membrane-associated kinase regulator 5
Litchi_GLEAN_10013720	-0.565639	1	-1.2104	0.0378339	-1.08207	0.131923	RS263_ARATH	40S ribosomal protein S26-3
Litchi_GLEAN_10053620	0.26426	1	3.42124	2.43e-10	2.26982	0.000131264	GRXC9_ARATH	Glutaredoxin-C9
Litchi_GLEAN_10057779	0.657365	1	2.05691	0.0120831	1.90288	0.0499554	IKU2_ARATH	Receptor-like protein kinase HAIKU2
Litchi_GLEAN_10031948	-0.421846	1	-1.4843	0.0334641	-1.01507	0.285932	RL5_CUCSA	60S ribosomal protein L5
Litchi_GLEAN_10048477	0.242632	1	2.38439	9.65e-06	2.24203	6.51e-05	ANTR3_ARATH	Probable anion transporter 3, chloroplastic
Litchi_GLEAN_10033347	-0.100695	1	-1.44637	0.0480118	-1.03272	0.311139	RHON1_ARATH	Rho-N domain-containing protein 1, chloroplastic
Litchi_GLEAN_10010656	0.32843	1	0.862019	0.546588	3.87498	1.62e-09	CTL2_ARATH	Chitinase-like protein 2
Litchi_GLEAN_10012296	-0.139508	1	-2.9002	0.0117069	-1.51775	0.268141	CH60C_ARATH	Chaperonin CPN60-like 2, mitochondrial
Litchi_GLEAN_10064047	-0.172619	1	-1.46818	0.0334641	-0.967747	0.319597	FABI_ARATH	Enoyl-[acyl-carrier-protein] reductase [NADH], chloroplastic
Litchi_GLEAN_10057494	-0.109855	1	3.56287	1.18e-12	1.71119	0.00218933	EXOL2_ARATH	Protein EXORDIUM-like 2
Litchi_GLEAN_10051295	0.989401	1	1.78702	0.000936583	0.571048	0.651861	REMO_SOLTU	Remorin
Litchi_GLEAN_10024478	0.747473	1	2.4937	0.0197982	5.4695	2.85e-14	GOLS2_SOLLC	Galactinol synthase 2
Litchi_GLEAN_10030093	0.115721	1	-2.7419	8.53e-05	-1.7238	0.0189064	MAKR2_ARATH	Probable membrane-associated kinase regulator 2
Litchi_GLEAN_10008369	-0.724476	1	-1.61282	0.00371835	-1.72314	0.00344859	RL261_ARATH	60S ribosomal protein L26-1
Litchi_GLEAN_10001974	-0.341149	1	-2.05763	0.00549835	-1.35647	0.106667	NOP5B_ARATH	Probable nucleolar protein 5-2
Litchi_GLEAN_10051798	-0.0242508	1	1.5206	0.00739969	0.58875	0.651067	LPXA_ARCB4	Acyl-[acyl-carrier-protein]--UDP-N-acetylglucosamine O-acyltransferase {ECO:0000255|HAMAP-Rule:MF_00387}
Litchi_GLEAN_10027102	0.327883	1	-2.92269	0.00498167	-0.860665	0.648975	DRB5_ARATH	Double-stranded RNA-binding protein 5
Litchi_GLEAN_10039294	-0.131319	1	-1.61415	0.0197441	0.0843967	1	F179B_MOUSE	Protein FAM179B
Litchi_GLEAN_10004871	0.125679	1	3.1952	1.62e-08	2.20089	0.000638062	KPRS1_ARATH	Ribose-phosphate pyrophosphokinase 1, chloroplastic
Litchi_GLEAN_10043953	-0.676319	1	-1.40468	0.0129894	-1.47043	0.0173223	RLA2B_MAIZE	60S acidic ribosomal protein P2B
Litchi_GLEAN_10057202	0.0371308	1	1.68958	0.00333628	0.809921	0.417982	CCT1_ARATH	Choline-phosphate cytidylyltransferase 1
Litchi_GLEAN_10040055	-0.112	1	2.10992	0.000375367	1.17437	0.185362	THI4_CITSI	Thiamine thiazole synthase, chloroplastic {ECO:0000255|HAMAP-Rule:MF_03158}
Litchi_GLEAN_10043496	0.171065	1	3.08798	1.12e-07	1.04336	0.350217	S38A7_DANRE	Putative sodium-coupled neutral amino acid transporter 7
Litchi_GLEAN_10040921	-0.591028	1	-3.79969	1.16e-07	-0.97668	0.268141	PIN6_ARATH	Probable auxin efflux carrier component 6
Litchi_GLEAN_10006320	0.411422	1	1.92235	0.00110929	1.66803	0.0147348	MYH8_MOUSE	Myosin-8
Litchi_GLEAN_10028736	-0.311622	1	-2.37265	0.00549722	-1.05104	0.385365	EB1C_ARATH	Microtubule-associated protein RP/EB family member 1C
Litchi_GLEAN_10040424	-0.0603134	1	-1.74744	0.0378339	-0.96301	0.437312	PEK13_ARATH	Proline-rich receptor-like protein kinase PERK13
Litchi_GLEAN_10017229	-0.222917	1	-1.78703	0.00993571	-0.683342	0.596312	SUN2_HUMAN	SUN domain-containing protein 2
Litchi_GLEAN_10011531	0.923832	1	4.34175	3.15e-11	3.91241	7.47e-09	HSPR2_ARATH	Nematode resistance protein-like HSPRO2
Litchi_GLEAN_10047843	-0.412991	1	1.27312	0.0245734	1.30595	0.0429839	PLRX1_ARATH	Pollen-specific leucine-rich repeat extensin-like protein 1
Litchi_GLEAN_10023001	0.0458641	1	-1.96673	0.00328683	-0.190089	1	CM1_ARATH	Chorismate mutase 1, chloroplastic
Litchi_GLEAN_10062499	3.45347	0.000271424	6.23443	5.88e-20	3.49865	2.17e-05	SGSM2_MOUSE	Small G protein signaling modulator 2
Litchi_GLEAN_10034703	-0.702603	1	-1.18923	0.0523438	-1.52908	0.0190382	AOX1A_ARATH	Ubiquinol oxidase 1a, mitochondrial
Litchi_GLEAN_10055487	0.683062	1	1.7061	0.00249443	0.768816	0.445859	5MAT2_SALSN	Pelargonidin 3-O-(6-caffeoylglucoside) 5-O-(6-O-malonylglucoside) 4'''-malonyltransferase
Litchi_GLEAN_10020959	-0.195456	1	-1.74971	0.0297491	-0.90684	0.518827	Y1063_ARATH	Inactive leucine-rich repeat receptor-like serine/threonine-protein kinase At1g60630
Litchi_GLEAN_10017687	-0.407193	1	-1.15215	0.0604595	-1.34607	0.0454147	NH2L1_XENLA	NHP2-like protein 1
Litchi_GLEAN_10055189	0.211508	1	-3.01783	0.000134834	-0.455256	0.845149	SPCH_ARATH	Transcription factor SPEECHLESS
Litchi_GLEAN_10040752	0.0769426	1	-1.83828	0.0184979	-0.389757	0.925527	G3PP2_ARATH	Glyceraldehyde-3-phosphate dehydrogenase GAPCP2, chloroplastic
Litchi_GLEAN_10003134	-0.409887	1	-3.04598	8.01e-06	-1.48504	0.0444764	MYB3_ARATH	Transcription factor MYB3
Litchi_GLEAN_10017212	-0.18368	1	-2.85103	0.00533933	-0.759355	0.706298	Y3037_ARATH	Probable inactive leucine-rich repeat receptor-like protein kinase At3g03770
Litchi_GLEAN_10019328	0.770284	1	1.95558	0.0019286	0.790762	0.541948	AHP1_ARATH	Histidine-containing phosphotransfer protein 1
Litchi_GLEAN_10007807	0.546929	1	2.03615	0.00267322	1.70023	0.0376043	Y4374_ARATH	Probable inactive receptor kinase At4g23740
Litchi_GLEAN_10052569	-1.56337	0.0442294	-3.67169	1.36e-12	-3.26899	2.36e-10	AHSA1_HUMAN	Activator of 90 kDa heat shock protein ATPase homolog 1
Litchi_GLEAN_10001076	-0.87482	1	-1.47905	0.0189108	-1.04275	0.190639	MDHP_ARATH	Malate dehydrogenase, chloroplastic
Litchi_GLEAN_10044502	0.62248	1	1.65119	0.0364296	1.06954	0.393837	AL2B4_ARATH	Aldehyde dehydrogenase family 2 member B4, mitochondrial
Litchi_GLEAN_10029559	-0.476717	1	-1.22397	0.0349148	-1.24733	0.0585951	NRFA_DESPS	Cytochrome c-552 {ECO:0000255|HAMAP-Rule:MF_01182}
Litchi_GLEAN_10049430	0.150039	1	-3.36776	5.31e-05	-0.154039	1	NIK2_ARATH	Protein NSP-INTERACTING KINASE 2
Litchi_GLEAN_10020557	-0.709515	1	-2.24776	0.00222951	-1.14257	0.23143	DEFA_ANTMA	Floral homeotic protein DEFICIENS
Litchi_GLEAN_10054338	1.11386	1	3.99169	9.88e-11	3.49799	3.85e-08	RAV2_ARATH	AP2/ERF and B3 domain-containing transcription repressor RAV2
Litchi_GLEAN_10059108	-0.529681	1	-1.55898	0.0208963	-1.78613	0.0146696	NOG1_ARATH	Nucleolar GTP-binding protein 1
Litchi_GLEAN_10018134	0.0147737	1	2.24063	0.000169752	1.73821	0.0148997	GOX_SPIOL	Peroxisomal (S)-2-hydroxy-acid oxidase
Litchi_GLEAN_10039823	0.0105198	1	-1.40634	0.0346357	-0.958696	0.299098	gi|567885251|ref|XP_006435184.1|	hypothetical protein CICLE_v10002221mg [Citrus clementina]
Litchi_GLEAN_10032703	-0.200981	1	1.93625	0.000171727	2.15249	4.64e-05	ATHB7_ARATH	Homeobox-leucine zipper protein ATHB-7
Litchi_GLEAN_10007288	-0.368754	1	1.55766	0.0034508	-0.0831782	1	USPAL_ARATH	Universal stress protein A-like protein
Litchi_GLEAN_10015016	1.10651	1	2.80596	1.73e-06	0.937647	0.429991	RIMO_PROVI	Ribosomal protein S12 methylthiotransferase RimO {ECO:0000255|HAMAP-Rule:MF_01865}
Litchi_GLEAN_10039894	-0.362377	1	-2.66551	0.00282111	-1.10077	0.347695	NAT2_ARATH	Nucleobase-ascorbate transporter 2
Litchi_GLEAN_10049503	1.39975	1	3.59337	1.25e-08	0.563638	0.913037	EP1G_DAUCA	Epidermis-specific secreted glycoprotein EP1
Litchi_GLEAN_10003893	0.512196	1	1.33013	0.0372214	1.2837	0.08053	E131_ARATH	Glucan endo-1,3-beta-glucosidase 1
Litchi_GLEAN_10039503	0.094562	1	-0.912337	0.205816	-1.82241	0.00735085	MSRB5_ORYSJ	Peptide methionine sulfoxide reductase B5
Litchi_GLEAN_10043401	-0.507055	1	-1.39231	0.0157549	-1.02517	0.16586	RS143_ARATH	40S ribosomal protein S14-3
Litchi_GLEAN_10063707	0.0947384	1	2.8575	1.3e-08	1.2644	0.0504617	FQRL1_ARATH	Probable NAD(P)H dehydrogenase (quinone) FQR1-like 1 {ECO:0000305}
Litchi_GLEAN_10043073	0.137528	1	2.32951	0.000231559	2.43097	0.000206083	PUB19_ARATH	U-box domain-containing protein 19
Litchi_GLEAN_10006579	-0.00296043	1	1.61954	0.00955368	1.24388	0.131819	Y5707_ARATH	Probable receptor-like protein kinase At5g47070
Litchi_GLEAN_10029797	0.750992	1	1.97458	0.000839682	1.46314	0.0439269	VATA_CENSY	V-type ATP synthase alpha chain {ECO:0000255|HAMAP-Rule:MF_00309}
Litchi_GLEAN_10040490	-0.332881	1	1.82888	0.00101037	0.133865	1	TPRL3_ERYCB	Tropinone reductase-like 3
Litchi_GLEAN_10040312	0.533149	1	1.86722	0.00211303	0.30514	0.99015	Y3126_ARATH	Uncharacterized protein At3g61260
Litchi_GLEAN_10025981	0.0602045	1	3.74425	4.15e-13	3.31454	2.43e-10	BIOW_BACPZ	6-carboxyhexanoate--CoA ligase {ECO:0000255|HAMAP-Rule:MF_00668}
Litchi_GLEAN_10059068	-0.32829	1	-2.76294	1.75e-05	-1.23861	0.105765	PLA17_ARATH	Phospholipase A1-Igamma3, chloroplastic
Litchi_GLEAN_10014381	0.124739	1	2.30902	4.55e-05	1.41945	0.0487842	GALK1_ARATH	Galactokinase
Litchi_GLEAN_10005803	0.678848	1	1.46555	0.0190494	0.969932	0.33251	KNAT7_ARATH	Homeobox protein knotted-1-like 7
Litchi_GLEAN_10006091	0.232481	1	1.516	0.010396	0.494947	0.776478	VA727_ARATH	Vesicle-associated membrane protein 727
Litchi_GLEAN_10005198	-0.315348	1	-2.00944	0.00386003	-0.748863	0.511825	PHR_ARATH	Deoxyribodipyrimidine photo-lyase
Litchi_GLEAN_10043857	-0.104824	1	2.04194	0.00407878	-0.130264	1	KCS11_ARATH	3-ketoacyl-CoA synthase 11
Litchi_GLEAN_10005984	-0.0581404	1	-3.38876	0.000690876	-0.988784	0.470207	NEK1_ARATH	Serine/threonine-protein kinase Nek1
Litchi_GLEAN_10007742	0.224951	1	2.53371	2.03e-05	2.18532	0.00101387	CMTA2_ARATH	Calmodulin-binding transcription activator 2
Litchi_GLEAN_10035728	1.73099	0.694151	3.70773	2.1e-08	1.86631	0.0537417	C14A1_ARATH	Cytochrome P450 714A1
Litchi_GLEAN_10043387	-0.290457	1	-1.03861	0.0763022	-1.32449	0.033773	RUXG_ARATH	Probable small nuclear ribonucleoprotein G
Litchi_GLEAN_10045155	-1.0578	1	-4.10323	3.27e-10	-1.66027	0.00961756	KRP3_ARATH	Cyclin-dependent kinase inhibitor 3
Litchi_GLEAN_10033195	0.030253	1	-3.00011	0.00144686	-0.881911	0.549876	P2C29_ARATH	Protein phosphatase 2C 29
Litchi_GLEAN_10054008	0.549438	1	2.69614	0.0296919	2.45392	0.212021	TRP3_ARATH	Telomere repeat-binding protein 3
Litchi_GLEAN_10001289	0.251598	1	2.11667	0.000868353	2.23159	0.000654366	CPRF2_PETCR	Light-inducible protein CPRF2
Litchi_GLEAN_10025504	-0.23925	1	-3.95997	2.54e-13	-1.84211	0.000807814	H32_TOBAC	Histone H3.2
Litchi_GLEAN_10034623	-0.878561	1	-4.26732	1.32e-08	-2.45038	0.000265595	PCS1L_ARATH	Aspartic proteinase PCS1
Litchi_GLEAN_10019011	-0.478408	1	-2.04662	0.0243994	-0.448166	0.909978	ATK1_ARATH	Kinesin-1
Litchi_GLEAN_10019063	0.13482	1	-3.10964	0.0156315	-0.0868091	1	CRR60_ARATH	Cysteine-rich repeat secretory protein 60
Litchi_GLEAN_10044324	-0.540612	1	-2.00706	0.000639687	-1.34224	0.055378	PER31_ARATH	Peroxidase 31
Litchi_GLEAN_10018477	-1.18918	0.593191	-2.1055	8.88e-05	-1.65747	0.00511467	DESI1_HUMAN	Desumoylating isopeptidase 1
Litchi_GLEAN_10012351	-0.103679	1	-2.17638	0.00311731	-0.31157	0.968523	ARC_SACEN	Proteasome-associated ATPase {ECO:0000255|HAMAP-Rule:MF_02112}
Litchi_GLEAN_10050125	0.482956	1	3.34094	2.21e-10	3.2408	1.61e-09	CB076_MOUSE	UPF0538 protein C2orf76 homolog
Litchi_GLEAN_10034458	0.517061	1	2.9821	7.61e-05	2.50588	0.00459663	ABR1_ARATH	Ethylene-responsive transcription factor ABR1
Litchi_GLEAN_10027671	-0.465162	1	-2.54567	0.00157669	-0.844791	0.541948	gi|567878879|ref|XP_006431998.1|	hypothetical protein CICLE_v10003584mg [Citrus clementina]
Litchi_GLEAN_10016758	0.598734	1	1.94096	0.0401455	1.54817	0.22713	CIPKN_ARATH	CBL-interacting serine/threonine-protein kinase 23
Litchi_GLEAN_10022435	0.731241	1	2.07667	0.00110929	3.19659	5.47e-08	ERF54_ARATH	Ethylene-responsive transcription factor ERF054
Litchi_GLEAN_10025980	-0.538766	1	-1.72335	0.00149701	-1.32846	0.0366728	RLA12_ARATH	60S acidic ribosomal protein P1-2
Litchi_GLEAN_10033723	0.33602	1	2.6937	1.35e-07	1.74683	0.00267264	SUCC_MARHV	Succinyl-CoA ligase [ADP-forming] subunit beta {ECO:0000255|HAMAP-Rule:MF_00558}
Litchi_GLEAN_10062600	1.11274	1	2.49947	4.98e-06	3.13262	1.08e-08	CAMT1_POPTR	Caffeoyl-CoA O-methyltransferase 1
Litchi_GLEAN_10041963	-0.561082	1	-2.87465	6.87e-05	-1.72656	0.0265615	BRX1_MOUSE	Ribosome biogenesis protein BRX1 homolog
Litchi_GLEAN_10055867	0.73487	1	1.76339	0.00249443	0.703734	0.562328	PLA22_ORYSJ	Probable phospholipase A2 homolog 2
Litchi_GLEAN_10002793	0.247718	1	2.04542	0.00307335	1.49662	0.0938176	RGLG2_ARATH	E3 ubiquitin-protein ligase RGLG2
Litchi_GLEAN_10044513	-0.30905	1	-1.73113	0.0397657	-0.790966	0.59323	ROGF1_ARATH	Rop guanine nucleotide exchange factor 1
Litchi_GLEAN_10013405	0.848003	1	2.94458	3.35e-06	1.76821	0.0438338	RNFT2_HUMAN	RING finger and transmembrane domain-containing protein 2
Litchi_GLEAN_10052155	1.1878	1	1.52077	0.0691566	2.26341	0.00296648	S17P_SPIOL	Sedoheptulose-1,7-bisphosphatase, chloroplastic
Litchi_GLEAN_10013733	0.0784442	1	-3.54766	0.00603815	-0.933472	0.682004	MCM6_ARATH	DNA replication licensing factor MCM6
Litchi_GLEAN_10025114	0.368804	1	2.15951	0.00107321	0.632085	0.81505	DR100_ARATH	DNA-damage-repair/toleration protein DRT100
Litchi_GLEAN_10057445	-1.17485	0.694151	1.89455	0.000208451	0.378012	0.845149	SYE_CHRVO	Glutamate--tRNA ligase {ECO:0000255|HAMAP-Rule:MF_00022}
Litchi_GLEAN_10028148	0.376687	1	3.51498	7.29e-09	3.78703	6.67e-10	BGAL_SOLLC	Beta-galactosidase
Litchi_GLEAN_10058871	0.53799	1	2.8161	4.08e-08	2.13349	0.000104242	BSPA_POPDE	Bark storage protein A
Litchi_GLEAN_10015395	0.295393	1	-1.21914	0.0606821	1.68963	0.00366095	HGGT_ORYSJ	Homogentisate geranylgeranyltransferase, chloroplastic {ECO:0000303|PubMed:12897790}
Litchi_GLEAN_10054265	-0.833692	1	1.8803	0.00193607	0.44504	0.877384	ABR1_ARATH	Ethylene-responsive transcription factor ABR1
Litchi_GLEAN_10046922	-0.69779	1	-1.50482	0.00781692	-1.66123	0.00617157	R27A3_ARATH	60S ribosomal protein L27a-3
Litchi_GLEAN_10035598	-0.446899	1	-2.14101	0.026765	0.130809	1	CCB24_ARATH	Cyclin-B2-4
Litchi_GLEAN_10041947	-0.90873	1	1.23793	0.030207	0.44465	0.776478	SAP3_ARATH	Zinc finger A20 and AN1 domain-containing stress-associated protein 3
Litchi_GLEAN_10035072	0.0938967	1	-4.23862	4.51e-14	-0.507904	0.683472	PR1_MEDTR	Pathogenesis-related protein PR-1
Litchi_GLEAN_10008509	-0.0135948	1	3.34708	6.05e-08	2.64114	0.000130664	P2C63_ARATH	Probable protein phosphatase 2C 63
Litchi_GLEAN_10020057	1.00949	1	2.51403	3.68e-05	0.0889746	1	C7A52_PANGI	Beta-amyrin 28-oxidase
Litchi_GLEAN_10024458	1.38378	0.510787	2.51721	7.25e-06	2.05151	0.000833297	PRSP1_SPIOL	Ribosome-binding factor PSRP1, chloroplastic
Litchi_GLEAN_10031059	0.410381	1	2.15297	0.000241378	1.369	0.0765425	COFC_METM5	2-phospho-L-lactate guanylyltransferase {ECO:0000255|HAMAP-Rule:MF_02114}
Litchi_GLEAN_10000516	1.00179	1	3.08437	2.52e-08	2.89134	4.02e-07	MY1R1_SOLTU	Transcription factor MYB1R1
Litchi_GLEAN_10045533	-0.539466	1	-2.52919	0.000538999	-0.161152	1	IAA11_ARATH	Auxin-responsive protein IAA11
Litchi_GLEAN_10018919	-0.609088	1	-3.34554	0.0156315	-1.41005	0.322099	KAT1_ARATH	Potassium channel KAT1
Litchi_GLEAN_10045837	0.0288549	1	-2.49265	0.0209109	-0.156526	1	FIMB2_ARATH	Fimbrin-2 {ECO:0000305}
Litchi_GLEAN_10035076	-0.321479	1	-3.23947	1.27e-07	-1.80125	0.00436974	UFOG_VITVI	Anthocyanidin 3-O-glucosyltransferase 2
Litchi_GLEAN_10042709	0.125434	1	-3.96379	3.36e-13	-2.56039	1.21e-06	EXP15_ARATH	Expansin-A15
Litchi_GLEAN_10034056	-0.137838	1	-1.96341	0.015456	-0.604251	0.736504	Y1668_ARATH	Probable inactive leucine-rich repeat receptor-like protein kinase At1g66830
Litchi_GLEAN_10026105	-0.0240701	1	1.46716	0.0296919	1.7106	0.0147348	GGT2_ARATH	Glutamate--glyoxylate aminotransferase 2
Litchi_GLEAN_10043041	0.266424	1	3.297	7.16e-10	1.48341	0.0319668	GXM2_ARATH	Glucuronoxylan 4-O-methyltransferase 2
Litchi_GLEAN_10065092	0.0677307	1	-2.3384	0.000468099	-0.420018	0.845149	RAC7_ARATH	Rac-like GTP-binding protein ARAC7
Litchi_GLEAN_10041039	-0.191736	1	-3.19518	0.0433469	-0.193269	1	RSMG_THESQ	Ribosomal RNA small subunit methyltransferase G {ECO:0000255|HAMAP-Rule:MF_00074}
Litchi_GLEAN_10048457	-0.120743	1	-2.70064	1.06e-05	-1.66932	0.0107089	LRKS7_ARATH	Probable L-type lectin-domain containing receptor kinase S.7
Litchi_GLEAN_10018168	0.555953	1	-4.14399	4.55e-09	-1.63034	0.0160588	GDL34_ARATH	GDSL esterase/lipase At2g04570
Litchi_GLEAN_10007541	-0.0893506	1	-2.25367	5.52e-05	-1.74536	0.00407223	NACA2_ARATH	Nascent polypeptide-associated complex subunit alpha-like protein 2
Litchi_GLEAN_10049920	0.437332	1	-3.33515	0.00317224	-0.274171	1	MCMBP_ARATH	Mini-chromosome maintenance complex-binding protein
Litchi_GLEAN_10024968	0.117968	1	2.46061	1.59e-05	1.68745	0.0144313	NRAM3_ARATH	Metal transporter Nramp3
Litchi_GLEAN_10021191	0.57317	1	3.11467	4.36e-06	1.62965	0.106667	CRK25_ARATH	Cysteine-rich receptor-like protein kinase 25
Litchi_GLEAN_10027674	1.02219	1	3.75551	1.01e-09	3.38229	8.02e-08	WNK4_ARATH	Probable serine/threonine-protein kinase WNK4
Litchi_GLEAN_10031547	-0.293567	1	-3.06926	0.000507727	-2.3548	0.00553573	FAO1_LOTJA	Long-chain-alcohol oxidase FAO1
Litchi_GLEAN_10039315	1.04886	1	4.30033	4.42e-17	3.78504	1.2e-13	LEA5_CITSI	Late embryogenesis abundant protein Lea5
Litchi_GLEAN_10025230	0.357798	1	3.18532	2.91e-07	3.02416	1.81e-06	HSPR2_ARATH	Nematode resistance protein-like HSPRO2
Litchi_GLEAN_10019958	1.13786	0.865	4.09346	2.49e-15	2.96592	1.4e-08	R1B14_SOLDE	Putative late blight resistance protein homolog R1B-14
Litchi_GLEAN_10044253	0.37908	1	-1.78441	0.0448177	-1.01111	0.417982	SHH2_ARATH	Protein SAWADEE HOMEODOMAIN HOMOLOG 2
Litchi_GLEAN_10012402	0.0710992	1	-1.82968	0.00411423	0.0837001	1	UGPI4_ARATH	Uncharacterized GPI-anchored protein At3g06035
Litchi_GLEAN_10049344	-0.231394	1	1.43238	0.0368951	0.955224	0.380349	YGI3_SCHPO	Uncharacterized WD repeat-containing protein C2A9.03
Litchi_GLEAN_10012539	0.0983643	1	1.76439	0.00592061	0.557703	0.811607	ULT1_ARATH	Protein ULTRAPETALA 1
Litchi_GLEAN_10063002	0.339391	1	1.89691	0.00461919	0.611425	0.794329	CTNS_ARATH	Cystinosin homolog
Litchi_GLEAN_10022444	-0.219124	1	-3.12038	1.72e-06	-0.87107	0.350217	EXPB3_ARATH	Expansin-B3
Litchi_GLEAN_10060557	0.16268	1	1.26516	0.0441702	-0.144011	1	NRX1_ARATH	Probable nucleoredoxin 1
Litchi_GLEAN_10061869	0.505635	1	2.22656	0.00447912	0.868758	0.683472	SPG20_HUMAN	Spartin
Litchi_GLEAN_10030665	0.620097	1	2.04893	0.00725981	1.56133	0.125536	ORN_SHELP	Oligoribonuclease {ECO:0000255|HAMAP-Rule:MF_00045}
Litchi_GLEAN_10046011	0.125399	1	-2.04509	0.00103808	-1.42304	0.0478106	SG1_ARATH	protein SLOW GREEN 1, chloroplastic {ECO:0000303|PubMed:24420572}
Litchi_GLEAN_10048588	-0.445208	1	-3.99447	6.54e-08	-0.835548	0.424429	CSLB3_ARATH	Cellulose synthase-like protein B3
Litchi_GLEAN_10039037	0.409016	1	2.80039	1e-06	2.17372	0.000692886	FB135_ARATH	F-box protein At3g07870
Litchi_GLEAN_10054401	0.634062	1	3.00517	4.97e-07	2.42546	0.000226736	COL6_ARATH	Zinc finger protein CONSTANS-LIKE 6
Litchi_GLEAN_10054773	-0.870082	1	-1.89343	0.00105646	-1.49089	0.0242228	RS101_ARATH	40S ribosomal protein S10-1
Litchi_GLEAN_10015244	0.65321	1	3.22928	6.54e-05	2.4776	0.0186328	AB22G_ARATH	ABC transporter G family member 22
Litchi_GLEAN_10012685	-0.350191	1	-2.00986	0.026765	-0.574225	0.82873	AK2_ARATH	Aspartokinase 2, chloroplastic
Litchi_GLEAN_10063460	-0.0507438	1	1.23703	0.0349397	0.159198	1	SERIC_NEMVE	Probable serine incorporator
Litchi_GLEAN_10040419	0.434866	1	1.96329	0.00146578	0.940692	0.380349	PUB4_ARATH	U-box domain-containing protein 4
Litchi_GLEAN_10062614	0.49195	1	-2.60797	0.000921053	-0.687523	0.649954	IX15L_ARATH	Protein IRX15-LIKE
Litchi_GLEAN_10027678	-1.14971	1	-1.83933	0.00926215	-0.804601	0.508878	EXPA8_ARATH	Expansin-A8
Litchi_GLEAN_10013413	0.0760635	1	2.49406	7.55e-05	1.7652	0.026342	EF103_ARATH	Ethylene-responsive transcription factor 6
Litchi_GLEAN_10001120	-0.432316	1	-2.25028	0.000181371	-1.58692	0.0155347	NLAL1_ARATH	Putative H/ACA ribonucleoprotein complex subunit 1-like protein 1
Litchi_GLEAN_10059579	-1.64418	0.0280369	-3.22185	4.99e-10	-2.80935	7.4e-08	BIP5_TOBAC	Luminal-binding protein 5
Litchi_GLEAN_10042802	-0.115842	1	-2.16345	0.00051856	-0.874633	0.351593	LAML_ARATH	Lamin-like protein
Litchi_GLEAN_10063981	-0.0857959	1	-1.95309	0.00726107	-0.753456	0.562328	GRPE_CHESB	Protein GrpE {ECO:0000255|HAMAP-Rule:MF_01151}
Litchi_GLEAN_10052305	0.0413489	1	1.81225	0.0074705	1.01192	0.398275	MCH1_YARLI	Probable transporter MCH1
Litchi_GLEAN_10035920	-0.148224	1	-1.70176	0.0168142	-0.524975	0.776478	DFRA_HORVU	Dihydroflavonol-4-reductase
Litchi_GLEAN_10011467	0.0410783	1	1.4385	0.0131886	0.444601	0.81505	GRS14_ARATH	Monothiol glutaredoxin-S14, chloroplastic
Litchi_GLEAN_10038864	0.447765	1	2.17535	5.83e-05	0.902885	0.32694	TGT2_ARATH	Trihelix transcription factor GT-2
Litchi_GLEAN_10057433	0.367597	1	2.11572	7.91e-05	1.92782	0.000880129	OCS1_MAIZE	Ocs element-binding factor 1
Litchi_GLEAN_10033255	-0.0755928	1	-1.84981	0.00549112	-0.284586	0.96519	DREB3_ARATH	Dehydration-responsive element-binding protein 3
Litchi_GLEAN_10008394	0.450677	1	1.61871	0.0140258	1.02827	0.311139	AMO_ARATH	Primary amine oxidase
Litchi_GLEAN_10041558	-0.446788	1	-3.73402	3.97e-10	-2.0768	0.000287766	AIR12_ARATH	Auxin-induced in root cultures protein 12
Litchi_GLEAN_10054504	0.219896	1	1.5776	0.0160615	0.352396	0.934912	MCA1_ARATH	Metacaspase-1
Litchi_GLEAN_10010693	-0.0917519	1	-2.19646	0.0214875	-0.265773	1	TTC7B_HUMAN	Tetratricopeptide repeat protein 7B
Litchi_GLEAN_10019920	1.89	1	5.50573	3.02e-14	4.08939	7.09e-07	STP13_ARATH	Sugar transport protein 13
Litchi_GLEAN_10019323	-0.199938	1	-1.6008	0.0181168	0.125923	1	ERDL5_ARATH	Sugar transporter ERD6-like 5
Litchi_GLEAN_10036404	0.533794	1	2.20225	8.31e-05	1.73681	0.00585916	Y1540_ARATH	Uncharacterized protein At1g15400
Litchi_GLEAN_10001908	0.537201	1	-2.81249	5.43e-07	-1.64505	0.00643857	HTH_ARATH	Protein HOTHEAD
Litchi_GLEAN_10038183	-0.30474	1	-1.88394	0.0293128	-0.0428401	1	gi|590631719|ref|XP_007027642.1|	Uncharacterized protein TCM_022485 [Theobroma cacao]
Litchi_GLEAN_10026595	0.862699	1	2.12849	7.51e-05	1.87215	0.00130345	12KD_FRAAN	Auxin-repressed 12.5 kDa protein
Litchi_GLEAN_10035018	0.38021	1	2.01265	0.000375777	0.702679	0.562328	CRR12_ARATH	Cysteine-rich repeat secretory protein 12
Litchi_GLEAN_10036845	0.764029	1	3.30504	5.92e-07	0.54444	0.939013	Y3136_ARATH	Clavaminate synthase-like protein At3g21360
Litchi_GLEAN_10033035	-0.583604	1	1.67471	0.00424638	2.04199	0.000505044	SKI20_ARATH	F-box/kelch-repeat protein SKIP20
Litchi_GLEAN_10053864	-0.518262	1	1.8041	0.00094857	0.856925	0.335962	SYGB_LACF3	Glycine--tRNA ligase beta subunit {ECO:0000255|HAMAP-Rule:MF_00255}
Litchi_GLEAN_10054880	-0.441863	1	-1.82687	0.00266094	-0.750548	0.461425	RS92_ARATH	40S ribosomal protein S9-2
Litchi_GLEAN_10044395	-2.32991	0.044589	-5.22233	1.74e-06	-8.54419	1.66e-07	UPTG2_SOLTU	Alpha-1,4-glucan-protein synthase [UDP-forming] 2
Litchi_GLEAN_10049588	1.13916	1	3.09638	1.54e-05	1.57937	0.1926	BCS1B_DICDI	Probable mitochondrial chaperone BCS1-B
Litchi_GLEAN_10062573	0.371669	1	2.9565	4.1e-07	1.3111	0.140209	EF109_ARATH	Ethylene-responsive transcription factor ERF109
Litchi_GLEAN_10060771	-1.13657	1	-2.78868	0.00410707	-1.03483	0.457013	BAME3_ARATH	Leucine-rich repeat receptor-like serine/threonine-protein kinase BAM3
Litchi_GLEAN_10052783	-0.416764	1	-4.65895	4.27e-09	-2.1305	0.00143781	C78A5_ARATH	Cytochrome P450 78A5
Litchi_GLEAN_10012109	-0.70304	1	-1.02463	0.0951838	-1.69283	0.00521936	ZHD9_ARATH	Zinc-finger homeodomain protein 9
Litchi_GLEAN_10037943	0.268896	1	-1.83251	0.00813701	0.297623	0.939013	PLP1_ORYSI	Patatin-like protein 1
Litchi_GLEAN_10006726	0.544294	1	2.418	0.0144566	0.846789	0.82873	AMT2_ARATH	Ammonium transporter 2
Litchi_GLEAN_10027876	0.251052	1	1.51168	0.00488536	0.644693	0.541137	USPAL_ARATH	Universal stress protein A-like protein
Litchi_GLEAN_10019858	0.242055	1	3.64637	4.59e-10	2.45239	0.000208658	GL52_ORYSJ	Germin-like protein 5-1
Litchi_GLEAN_10048886	-0.384561	1	-2.52628	2.25e-06	-2.11406	0.000156289	FKB42_ARATH	Peptidyl-prolyl cis-trans isomerase FKBP42
Litchi_GLEAN_10057350	-0.441952	1	-3.43261	1.34e-09	-1.97773	0.000528055	H4_SOYBN	Histone H4
Litchi_GLEAN_10044687	-0.574606	1	-1.44396	0.0119286	-0.815419	0.347854	CAPP1_SORBI	Phosphoenolpyruvate carboxylase 1
Litchi_GLEAN_10031640	-0.800287	1	1.60651	0.00474538	0.694475	0.552882	BAP2_ARATH	BON1-associated protein 2
Litchi_GLEAN_10007533	-0.34737	1	-1.34429	0.621647	2.37103	0.0220052	HIP26_ARATH	Heavy metal-associated isoprenylated plant protein 26
Litchi_GLEAN_10011322	-0.615687	1	-1.76075	0.00386003	-1.51426	0.0274621	PHB3_ARATH	Prohibitin-3, mitochondrial
Litchi_GLEAN_10049437	-0.361902	1	-1.71729	0.00612435	-1.9495	0.00335815	FKB53_ARATH	Peptidyl-prolyl cis-trans isomerase FKBP53
Litchi_GLEAN_10057519	-0.0232754	1	2.05106	9.98e-05	1.1229	0.11569	UBC14_ARATH	Ubiquitin-conjugating enzyme E2 14
Litchi_GLEAN_10026577	0.918391	1	3.03409	6.27e-09	1.46314	0.0247698	GSTX6_SOYBN	Probable glutathione S-transferase
Litchi_GLEAN_10045276	-0.902115	1	-1.70004	0.00454354	-1.33155	0.0598376	SL30A_ARATH	Serine/arginine-rich SC35-like splicing factor SCL30A
Litchi_GLEAN_10016256	-0.556159	1	-1.26978	0.041354	-1.00453	0.219765	CX6B1_ARATH	Cytochrome c oxidase subunit 6b-1
Litchi_GLEAN_10019117	-0.358895	1	-3.94231	2.16e-09	-2.3092	0.000158721	TT2_ARATH	Transcription factor TT2
Litchi_GLEAN_10040734	0.760419	1	2.31571	0.0435469	2.36125	0.0524496	Y1561_ARATH	Probable LRR receptor-like serine/threonine-protein kinase At1g56130
Litchi_GLEAN_10056238	-2.0131	0.033545	-3.79363	2.42e-07	-4.57503	2.12e-08	AOP1L_ARATH	Probable 2-oxoglutarate-dependent dioxygenase AOP1.2
Litchi_GLEAN_10040364	-0.466322	1	-1.50979	0.0112315	-2.04778	0.000667463	RL10_METBU	50S ribosomal protein L10 {ECO:0000255|HAMAP-Rule:MF_00280}
Litchi_GLEAN_10011661	-0.592828	1	-4.03142	7.72e-09	-1.42518	0.0466705	PRF1_SOLLC	36.4 kDa proline-rich protein
Litchi_GLEAN_10059927	0.160529	1	-2.75482	0.000138749	-1.13116	0.220404	YLS9_ARATH	Protein YLS9
Litchi_GLEAN_10062295	0.400632	1	4.17942	2.78e-15	2.95499	4.02e-08	TRNH1_ARATH	Tropinone reductase homolog At1g07440
Litchi_GLEAN_10048836	0.540855	1	2.69753	8.27e-06	0.697918	0.686171	STKL1_MOUSE	Serine/threonine kinase-like domain-containing protein STKLD1
Litchi_GLEAN_10047526	0.354634	1	2.42283	0.000305622	1.47648	0.115871	PHO13_ARATH	Phosphate transporter PHO1 homolog 3
Litchi_GLEAN_10007289	0.00969431	1	1.93874	0.00758756	1.41618	0.150865	TRAIP_HUMAN	E3 ubiquitin-protein ligase TRAIP
Litchi_GLEAN_10014171	0.0266769	1	2.08148	0.0114225	1.8051	0.0754348	AB2D_ARATH	ABC transporter D family member 2, chloroplastic
Litchi_GLEAN_10013100	-0.0931167	1	-1.67503	0.0111261	0.33943	0.909978	FPPS1_LUPAL	Farnesyl pyrophosphate synthase 1
Litchi_GLEAN_10050759	0.626184	1	1.83747	0.0117705	1.38205	0.190234	MRH1_ARATH	Probable LRR receptor-like serine/threonine-protein kinase MRH1
Litchi_GLEAN_10011801	0.249017	1	2.29151	0.0128524	1.75505	0.130398	AT18H_ARATH	Autophagy-related protein 18h
Litchi_GLEAN_10052328	-0.725185	1	-1.65265	0.00923286	-1.18745	0.134385	RL7A_ORYSJ	60S ribosomal protein L7a
Litchi_GLEAN_10057496	0.0836098	1	3.35758	7.37e-05	2.83413	0.00592842	ETR1_PASED	Ethylene receptor
Litchi_GLEAN_10023938	1.02454	1	3.29851	1.06e-07	2.9039	1.35e-05	EF100_ARATH	Ethylene-responsive transcription factor 1A
Litchi_GLEAN_10039736	-0.263208	1	-4.03853	3.8e-05	-1.6274	0.0792232	TGT2_ARATH	Trihelix transcription factor GT-2
Litchi_GLEAN_10018698	-1.92381	0.0584507	-5.45126	2.65e-09	-9.42373	2.19e-11	PME11_ARATH	Putative pectinesterase 11
Litchi_GLEAN_10053644	-0.468077	1	-2.26165	0.00114921	-0.747632	0.529674	RTNLQ_ARATH	Reticulon-like protein B17
Litchi_GLEAN_10063592	-0.0321082	1	1.70527	0.0245734	2.08017	0.00783071	DGK5_ARATH	Diacylglycerol kinase 5
Litchi_GLEAN_10016637	-0.99267	1	-3.01075	0.00667695	-0.127092	1	ATHB8_ARATH	Homeobox-leucine zipper protein ATHB-8
Litchi_GLEAN_10062998	0.205212	1	-2.04941	0.0373864	0.444459	0.887794	WVD2_ARATH	Protein WAVE-DAMPENED 2
Litchi_GLEAN_10021712	-0.505438	1	-3.58023	1.69e-09	-2.26378	9.76e-05	H4_SOYBN	Histone H4
Litchi_GLEAN_10021664	-0.0879279	1	2.83928	4.61e-07	1.49892	0.0466705	ACOX4_ARATH	Acyl-coenzyme A oxidase 4, peroxisomal
Litchi_GLEAN_10062540	0.0705996	1	-2.04716	0.0201434	-0.944692	0.46229	CXE13_ARATH	Probable carboxylesterase 13
Litchi_GLEAN_10015732	-0.0136902	1	-3.26988	2.09e-06	-2.26968	0.000758331	RIR2_TOBAC	Ribonucleoside-diphosphate reductase small chain
Litchi_GLEAN_10062954	1.01312	1	2.22665	0.0019675	1.09737	0.422944	COBS_LEPCP	Adenosylcobinamide-GDP ribazoletransferase {ECO:0000255|HAMAP-Rule:MF_00719}
Litchi_GLEAN_10014039	0.275236	1	-2.76539	0.000631141	-1.09671	0.296642	Y5830_ARATH	Probable inactive receptor kinase At5g58300
Litchi_GLEAN_10033959	-0.104972	1	1.64202	0.00809425	0.965095	0.330409	P1254_THEMA	Phosphorylated carbohydrates phosphatase TM_1254
Litchi_GLEAN_10022964	-0.370029	1	-1.88962	0.00596427	-0.970187	0.318756	DHAS_SYNY3	Aspartate-semialdehyde dehydrogenase
Litchi_GLEAN_10033951	-0.252496	1	-2.45635	0.0087455	-0.751094	0.618679	GL3_ARATH	Transcription factor GLABRA 3
Litchi_GLEAN_10063071	0.746595	1	3.53044	1.45e-06	1.21471	0.50857	gi|985436916|ref|XP_015383203.1|	PREDICTED: titin isoform X2 [Citrus sinensis]
Litchi_GLEAN_10024715	-0.082087	1	1.48281	0.0087455	0.163676	1	MAL_CANFA	Myelin and lymphocyte protein
Litchi_GLEAN_10017768	-0.462506	1	-1.55928	0.00923286	-1.1506	0.120373	RS12_HORVU	40S ribosomal protein S12
Litchi_GLEAN_10057498	-1.92291	0.00556871	0.283308	0.798373	-0.548396	0.64485	RAP23_ARATH	Ethylene-responsive transcription factor RAP2-3
Litchi_GLEAN_10042909	0.182575	1	1.7377	0.0149685	0.882551	0.506919	EIL3_ARATH	ETHYLENE INSENSITIVE 3-like 3 protein
Litchi_GLEAN_10007364	0.116974	1	-2.63933	0.000762428	-0.74923	0.609658	VE7_HPV28	Protein E7
Litchi_GLEAN_10010706	0.175038	1	-2.40751	8.26e-05	-0.291894	0.939013	E6_GOSHI	Protein E6
Litchi_GLEAN_10026378	0.0570048	1	-2.65427	5.39e-06	-1.89221	0.00226622	PPA1_SOLLC	Acid phosphatase 1
Litchi_GLEAN_10033397	-0.395967	1	1.96545	0.00159504	1.07598	0.261323	PNCB_DROME	Nicotinate phosphoribosyltransferase
Litchi_GLEAN_10013980	0.335054	1	1.59948	0.0328934	0.446732	0.925527	WRK72_ARATH	Probable WRKY transcription factor 72
Litchi_GLEAN_10041901	0.161735	1	-3.97131	3.45e-11	-0.159451	1	Y5258_ARATH	Uncharacterized protein At5g22580
Litchi_GLEAN_10008471	1.68742	1	3.43817	4.09e-06	2.9346	0.000206543	DHQSD_ARATH	Bifunctional 3-dehydroquinate dehydratase/shikimate dehydrogenase, chloroplastic
Litchi_GLEAN_10007370	0.649856	1	2.08469	0.0296919	1.72064	0.22713	Y2232_ARATH	Probable receptor-like protein kinase At2g23200
Litchi_GLEAN_10018133	-0.393202	1	1.98128	0.00129045	1.12418	0.261323	GOX_SPIOL	Peroxisomal (S)-2-hydroxy-acid oxidase
Litchi_GLEAN_10047804	0.162848	1	2.30665	2.06e-05	1.57697	0.0140252	CAS2_MALDO	L-3-cyanoalanine synthase 2, mitochondrial
Litchi_GLEAN_10057464	0.343631	1	1.4562	0.0108579	-0.987364	0.271367	ZFP6_ARATH	Zinc finger protein 6
Litchi_GLEAN_10015442	-0.374923	1	1.40818	0.0295159	1.10074	0.210895	ESCA_ARATH	Putative DNA-binding protein ESCAROLA
Litchi_GLEAN_10061714	-0.963302	1	-4.74094	1.26e-13	-3.60658	6.82e-10	EXOL5_ARATH	Protein EXORDIUM-like 5
Litchi_GLEAN_10021591	0.386164	1	2.03485	0.0128874	1.16887	0.481452	ETO1_ARATH	Ethylene-overproduction protein 1
Litchi_GLEAN_10036797	0.0633626	1	2.58126	0.00103215	3.27024	1.09e-05	P2C77_ARATH	Protein phosphatase 2C 77
Litchi_GLEAN_10041893	0.311812	1	-2.96588	3.99e-08	-0.828552	0.31818	PSK6_ARATH	Putative phytosulfokines 6
Litchi_GLEAN_10058730	0.970694	1	2.55293	0.00549722	2.58215	0.0120632	Y1684_ARATH	Probable LRR receptor-like serine/threonine-protein kinase At1g06840
Litchi_GLEAN_10027552	0.794986	1	1.4945	0.00922264	0.569976	0.683472	BET11_ARATH	Bet1-like SNARE 1-1
Litchi_GLEAN_10063043	0.84126	1	2.31428	0.000661662	1.62402	0.0637173	GLAK1_ARATH	Glucuronokinase 1
Litchi_GLEAN_10001660	-0.189007	1	-2.05778	0.000446388	-0.917008	0.273793	SCP19_ARATH	Serine carboxypeptidase-like 19
Litchi_GLEAN_10051856	0.200809	1	-3.25655	0.00144686	-0.164151	1	DEF54_ARATH	Defensin-like protein 54
Litchi_GLEAN_10025466	1.08476	1	2.19551	0.000673343	0.339299	1	GRP1_SINAL	Glycine-rich RNA-binding protein GRP1A
Litchi_GLEAN_10049002	-0.216502	1	-1.79371	0.0378339	-0.151327	1	Y3078_ARATH	BTB/POZ domain-containing protein At3g50780
Litchi_GLEAN_10055704	0.471128	1	0.36881	0.769891	-1.67279	0.0481191	CCAR1_HUMAN	Cell division cycle and apoptosis regulator protein 1
Litchi_GLEAN_10012059	1.20991	1	3.63924	3.57e-11	2.08427	0.000940967	RPOA_MYCSP	DNA-directed RNA polymerase subunit alpha {ECO:0000255|HAMAP-Rule:MF_00059}
Litchi_GLEAN_10032190	1.71938	0.0691664	1.06071	0.144627	-2.87404	0.00164869	THI42_VITVI	Thiamine thiazole synthase 2, chloroplastic {ECO:0000255|HAMAP-Rule:MF_03158}
Litchi_GLEAN_10035893	-0.0592084	1	-1.69312	0.00583139	-1.34609	0.0588124	SODC_ZANAE	Superoxide dismutase [Cu-Zn]
Litchi_GLEAN_10007039	0.186238	1	1.75355	0.00191569	1.18214	0.112969	7SB1_SOYBN	Basic 7S globulin
Litchi_GLEAN_10055357	1.05352	0.947171	-2.91187	3.16e-07	-1.35538	0.0358096	PRP2_ARATH	Proline-rich protein 2
Litchi_GLEAN_10018632	-0.371607	1	-3.58972	1.2e-05	-1.14251	0.227295	BRTL3_ARATH	Probable mitochondrial adenine nucleotide transporter BTL3
Litchi_GLEAN_10053040	0.00791984	1	1.44152	0.0402217	0.998641	0.342093	P2C10_ARATH	Probable protein phosphatase 2C 10
Litchi_GLEAN_10060451	-0.292321	1	1.44397	0.0402217	0.776111	0.577156	Y232_RICCO	UPF0392 protein RCOM_0530710
Litchi_GLEAN_10052203	0.942838	1	3.32761	2.69e-07	1.48598	0.146947	WRK70_ARATH	Probable WRKY transcription factor 70
Litchi_GLEAN_10018694	-0.194093	1	-2.10497	0.000497967	-1.96914	0.00207721	IFRH_SOLTU	Isoflavone reductase homolog
Litchi_GLEAN_10058844	0.203842	1	1.66384	0.0177956	0.876235	0.541948	NYC1_ARATH	Probable chlorophyll(ide) b reductase NYC1, chloroplastic
Litchi_GLEAN_10064363	-0.0804495	1	3.55989	3.56e-10	2.76097	6.1e-06	SKI27_ARATH	F-box protein SKIP27
Litchi_GLEAN_10018042	0.495816	1	3.03921	0.00160001	1.98958	0.27098	Y163_SYNY3	Uncharacterized WD repeat-containing protein sll0163
Litchi_GLEAN_10019868	-2.63918	0.000179334	-6.74753	9.68e-15	-7.10546	5.83e-15	CHIA_TOBAC	Acidic endochitinase
Litchi_GLEAN_10003624	0.206028	1	1.62077	0.0162639	1.75752	0.0134024	TBA5_ARATH	Tubulin alpha-5 chain
Litchi_GLEAN_10008505	0.0545222	1	-1.64601	0.00470068	-1.35348	0.0438962	TRI1_YEAST	Protein TRI1
Litchi_GLEAN_10020197	0.237708	1	1.59543	0.0219629	0.845138	0.541948	SCD2_ARATH	Coiled-coil domain-containing protein SCD2 {ECO:0000305}
Litchi_GLEAN_10004660	-0.0375006	1	3.69281	7.02e-08	3.29658	6.11e-06	NADA_ARATH	Quinolinate synthase, chloroplastic
Litchi_GLEAN_10058078	-0.687837	1	-1.92687	0.0219688	-1.44044	0.167616	ATD3B_XENLA	ATPase family AAA domain-containing protein 3-B
Litchi_GLEAN_10052099	0.213816	1	3.15114	0.000317895	1.5505	0.474381	Y2182_ARATH	Leucine-rich repeat receptor-like tyrosine-protein kinase At2g41820
Litchi_GLEAN_10050346	-0.758711	1	-1.29103	0.0328381	-1.14927	0.120037	RS15_ORYSJ	40S ribosomal protein S15
Litchi_GLEAN_10054931	-0.371545	1	-2.17507	3.04e-05	-1.7115	0.00258223	QUEF_PSYA2	NADPH-dependent 7-cyano-7-deazaguanine reductase {ECO:0000255|HAMAP-Rule:MF_00817}
Litchi_GLEAN_10039944	-0.161866	1	-3.42296	1.79e-05	-0.992748	0.342676	Y232_RICCO	UPF0392 protein RCOM_0530710
Litchi_GLEAN_10061231	0.39874	1	2.12808	0.00203122	1.55747	0.0938176	RAX3_ARATH	Transcription factor RAX3
Litchi_GLEAN_10025632	0.0119776	1	2.93996	0.000314362	2.00926	0.0884209	RPP8_ARATH	Disease resistance protein RPP8
Litchi_GLEAN_10003641	0.304827	1	1.86266	0.00377993	0.803466	0.561275	PI5K5_ARATH	Phosphatidylinositol 4-phosphate 5-kinase 5
Litchi_GLEAN_10045511	0.570319	1	2.11571	9.86e-05	1.22536	0.0937295	Y5068_HAHCH	UPF0345 protein HCH_05068 {ECO:0000255|HAMAP-Rule:MF_01537}
Litchi_GLEAN_10023745	-0.318514	1	-1.61338	0.0219629	0.532724	0.721274	gi|823131999|ref|XP_012460766.1|	PREDICTED: lateral signaling target protein 2 homolog [Gossypium raimondii]
Litchi_GLEAN_10059304	0.0985849	1	-1.43665	0.0489213	-0.589667	0.721274	MYB39_ARATH	Transcription factor MYB39
Litchi_GLEAN_10020147	-0.789693	1	-2.02984	0.000341345	-1.40274	0.0315574	RL32_ARATH	60S ribosomal protein L3-2
Litchi_GLEAN_10033932	0.26372	1	1.26513	0.0332705	0.164161	1	UBC5_ARATH	Ubiquitin-conjugating enzyme E2 5
Litchi_GLEAN_10054013	-0.609201	1	-4.22472	9.56e-09	-2.07417	0.00209415	EXPA3_ARATH	Expansin-A3
Litchi_GLEAN_10006886	0.365447	1	-2.31613	0.00368348	-0.573307	0.766439	ATPF1_OLICO	ATP synthase subunit b 1 {ECO:0000255|HAMAP-Rule:MF_01398}
Litchi_GLEAN_10062247	-0.572836	1	-2.43306	0.00694559	-1.15371	0.347721	YAI5_SCHPO	Uncharacterized protein C24B11.05
Litchi_GLEAN_10011753	0.459687	1	2.26732	9.33e-05	1.10107	0.223679	ASP_THECC	21 kDa seed protein
Litchi_GLEAN_10046354	1.17175	1	3.98118	2.14e-05	3.14867	0.0144313	TPS9_ARATH	Probable alpha,alpha-trehalose-phosphate synthase [UDP-forming] 9
Litchi_GLEAN_10035130	-0.120438	1	1.56617	0.00531764	0.537991	0.697017	14336_ARATH	14-3-3-like protein GF14 lambda
Litchi_GLEAN_10060708	-0.521566	1	-1.32304	0.0435469	-0.587176	0.651861	VPS2B_ARATH	Vacuolar protein sorting-associated protein 2 homolog 2
Litchi_GLEAN_10030544	-0.0280323	1	1.5753	0.0296992	0.924959	0.506919	U73C4_ARATH	UDP-glycosyltransferase 73C4
Litchi_GLEAN_10039320	0.933177	1	3.16663	9.72e-10	0.730818	0.504263	BRXL3_ORYSJ	Putative protein Brevis radix-like 3
Litchi_GLEAN_10059900	0.396901	1	2.13886	0.0114225	2.33957	0.0069005	MYC4_ARATH	Transcription factor MYC4
Litchi_GLEAN_10021192	1.41759	1	3.34193	4.09e-06	2.02199	0.0549148	CRK10_ARATH	Cysteine-rich receptor-like protein kinase 10
Litchi_GLEAN_10042047	-0.778433	1	-0.0332948	1	1.64443	0.0148997	AFP2_ARATH	Ninja-family protein AFP2
Litchi_GLEAN_10019949	-0.357584	1	-1.30582	0.0349148	-1.01542	0.21148	NDUA5_ARATH	Probable NADH dehydrogenase [ubiquinone] 1 alpha subcomplex subunit 5, mitochondrial
Litchi_GLEAN_10045557	-0.457929	1	-2.17898	0.00179408	-0.414995	0.863685	gi|567902562|ref|XP_006443769.1|	hypothetical protein CICLE_v10020148mg [Citrus clementina]
Litchi_GLEAN_10034358	-0.215952	1	2.05379	0.00166042	1.59504	0.0504617	YTHD2_BOVIN	YTH domain-containing family protein 2
Litchi_GLEAN_10019913	0.103141	1	2.33519	0.000382587	1.76218	0.0358096	LACS6_ARATH	Long chain acyl-CoA synthetase 6, peroxisomal
Litchi_GLEAN_10041010	0.86639	1	2.11448	0.000966688	1.41616	0.1057	PPD6_ARATH	PsbP domain-containing protein 6, chloroplastic
Litchi_GLEAN_10044801	0.798262	1	1.76967	0.131813	2.51676	0.00782844	STXB5_HUMAN	Syntaxin-binding protein 5
Litchi_GLEAN_10059081	-0.589356	1	-1.50607	0.00705604	-1.32288	0.0398295	RL27_PEA	60S ribosomal protein L27
Litchi_GLEAN_10044809	0.020561	1	1.59085	0.0286574	0.865387	0.577156	CX32_ARATH	Probable serine/threonine-protein kinase Cx32, chloroplastic
Litchi_GLEAN_10031577	-0.168873	1	-2.13756	0.00139603	-1.69954	0.0230179	ODO1_PETHY	Protein ODORANT1
Litchi_GLEAN_10048422	0.142231	1	2.95089	9.25e-09	2.31419	1.9e-05	ACDA2_ARCFU	Acetyl-CoA decarbonylase/synthase complex subunit alpha 2
Litchi_GLEAN_10034411	-1.03296	1	-1.78988	0.0428679	-3.14665	0.00251851	ALLD3_ACTDE	Allergen Act d 3
Litchi_GLEAN_10054328	0.0113045	1	-2.5811	8.57e-05	-1.04102	0.229339	NEP1_NEPGR	Aspartic proteinase nepenthesin-1
Litchi_GLEAN_10036909	-0.337628	1	-3.38049	2.64e-05	-1.32779	0.126841	Y5694_ARATH	Probably inactive leucine-rich repeat receptor-like protein kinase At5g06940
[truncated: 2,336 more rows]

## Sheet: Table 3
Table 3. Differentially expressed genes in pollinated litchi fruits compared to parthenocarpic litchi fruits during the development.
[truncated: 2,185 more rows]

[truncated: 5 more sheets: Table 4, Table 5, Table 6, Table 7, Table 8]
